# Supplementary material for: 2-(4-Bromo­phen­yl)-2-oxoethyl 2-meth­oxy­benzoate
Source: Acta Crystallogr Sect E Struct Rep Online. 2011 Jun 18;67(Pt 7):o1724. doi: 10.1107/S1600536811023002 (PMC3152007; doi:10.1107/S1600536811023002)
Supplement: Supplementary file 2 [file e-67-o1724-Isup2.hkl]

# 
# h,k,l, Fc-squared, Fo-squared, sigma(Fo-squared) and status flag 
# 
data_I
_shelx_title ' cr28 in Pbca (RT)' 
_shelx_refln_list_code          4 
_shelx_F_calc_maximum      319.70 
_exptl_crystal_F_000      1408.00 
_reflns_d_resolution_high  0.6891 
 
loop_ 
 _symmetry_equiv_pos_as_xyz 
 'x, y, z' 
 '-x+1/2, -y, z+1/2' 
 '-x, y+1/2, -z+1/2' 
 'x+1/2, -y+1/2, -z' 
 '-x, -y, -z' 
 'x-1/2, y, -z-1/2' 
 'x, -y-1/2, z-1/2' 
 '-x-1/2, y-1/2, z' 
 
_cell_length_a     7.8424 
_cell_length_b    14.6799 
_cell_length_c    25.7677 
_cell_angle_alpha  90.000 
_cell_angle_beta   90.000 
_cell_angle_gamma  90.000 
 
_shelx_F_squared_multiplier     1.000 
 
loop_ 
 _refln_index_h 
 _refln_index_k 
 _refln_index_l 
 _refln_F_squared_calc 
 _refln_F_squared_meas 
 _refln_F_squared_sigma 
 _refln_observed_status 
   2   0   0     1019.86      878.94     27.35 o 
   4   0   0     9884.01    10346.86    293.49 o 
   6   0   0      329.69      315.76     20.17 o 
   8   0   0      259.41      279.01     30.22 o 
  10   0   0       39.13       57.58     29.44 o 
   2   1   0     2899.08     3004.61     49.61 o 
   4   1   0    18623.67    19354.82    314.96 o 
   6   1   0      213.87      217.64     10.10 o 
   8   1   0       49.23       49.22     10.06 o 
  10   1   0       43.02       51.47     13.26 o 
   0   2   0    29795.28    28895.91    816.66 o 
   2   2   0    27302.04    25798.65    515.02 o 
   4   2   0      160.39      127.15      6.06 o 
   6   2   0      213.38      203.49      9.98 o 
   8   2   0      439.72      425.22     25.19 o 
  10   2   0       60.64       59.28     19.42 o 
   2   3   0     2932.89     3131.03     89.19 o 
   4   3   0    19026.16    18025.26    293.35 o 
   6   3   0     3051.25     3105.18     54.06 o 
   8   3   0      919.36      944.00     25.26 o 
  10   3   0       11.95       43.39     19.99 o 
   0   4   0    37943.86    39343.27   1111.40 o 
   2   4   0     2196.12     2090.76     60.23 o 
   4   4   0      119.15      171.48      8.46 o 
   6   4   0     1780.27     1800.99     33.83 o 
   8   4   0      262.16      248.24     13.04 o 
  10   4   0       49.14       70.04     20.62 o 
   2   5   0     4546.43     4423.77     89.54 o 
   4   5   0    10101.70     9521.97    191.49 o 
   6   5   0     4222.61     4324.94     90.44 o 
   8   5   0      154.17      171.97     16.39 o 
  10   5   0        9.42      -26.76     26.76 o 
   0   6   0    25339.36    26742.26    653.89 o 
   2   6   0     5365.09     4860.22     98.56 o 
   4   6   0      899.68      902.60     30.36 o 
   6   6   0      884.41      886.16     25.70 o 
   8   6   0       70.87       81.46     23.99 o 
  10   6   0       34.13        4.56     28.90 o 
   2   7   0       19.08       12.57      5.79 o 
   4   7   0     2022.71     2023.26     60.65 o 
   6   7   0        3.74        5.15     22.87 o 
   8   7   0       20.61       70.30     25.69 o 
  10   7   0        3.54       16.88     33.12 o 
   0   8   0     8719.46     7636.68    153.71 o 
   2   8   0     5061.33     4486.52    108.53 o 
   4   8   0       44.96       47.05     10.24 o 
   6   8   0      995.43      970.11     68.63 o 
   8   8   0       45.79       -7.03     25.61 o 
  10   8   0       59.47       74.41     35.75 o 
   2   9   0      850.51      880.76     18.63 o 
   4   9   0      100.28       99.06     10.18 o 
   6   9   0      384.58      415.24     30.03 o 
   8   9   0       19.59      -26.21     26.21 o 
  10   9   0       21.45       31.79     36.44 o 
   0  10   0     6423.91     6161.72    125.41 o 
   2  10   0     2013.54     1831.14     29.13 o 
   4  10   0        2.48        1.95      6.76 o 
   6  10   0       39.19       37.42     22.84 o 
   8  10   0      157.78      192.03     32.90 o 
  10  10   0        1.41      -38.34     38.34 o 
   2  11   0     2561.12     2660.49     40.66 o 
   4  11   0     2093.30     2129.81     38.88 o 
   6  11   0     1093.95     1112.98     55.45 o 
   8  11   0      119.03      162.08     33.78 o 
   0  12   0       51.31       45.64     10.42 o 
   2  12   0     2459.69     2406.19     43.53 o 
   4  12   0       22.72       37.53     11.81 o 
   6  12   0      245.87      220.47     32.49 o 
   8  12   0       18.87      -16.59     31.90 o 
   2  13   0       22.17       21.29     12.70 o 
   4  13   0     1292.55     1236.12     34.24 o 
   6  13   0      240.60      255.15     33.44 o 
   8  13   0       69.30       74.49     37.47 o 
   0  14   0     3694.65     3743.55     79.92 o 
   2  14   0     1473.97     1552.81     39.34 o 
   4  14   0      106.21      104.81     26.00 o 
   6  14   0       62.39       66.76     33.29 o 
   8  14   0       42.60       54.96     36.13 o 
   2  15   0        6.38       -4.54     10.98 o 
   4  15   0      170.92      157.37     60.55 o 
   6  15   0       12.58       38.42     31.73 o 
   8  15   0        5.11        0.84     38.94 o 
   0  16   0     2643.75     2607.58     59.42 o 
   2  16   0      560.22      634.05     26.83 o 
   4  16   0       50.93       46.44     53.41 o 
   6  16   0       42.87       57.29     33.77 o 
   2  17   0       40.05       43.62     16.80 o 
   4  17   0       65.28       44.28     28.38 o 
   6  17   0       71.79       83.09     35.81 o 
   0  18   0       57.82       74.82     17.50 o 
   2  18   0      173.65      167.23     19.20 o 
   4  18   0        2.65      -11.71     21.56 o 
   6  18   0       15.15       52.49     36.47 o 
   2  19   0       36.70       19.08     19.04 o 
   4  19   0       82.74       49.84     28.87 o 
   0  20   0        1.01      -25.81     25.81 o 
   2  20   0       18.37       20.52     19.46 o 
   1   1   1     2843.23     2800.71     45.84 o 
   2   1   1      230.97      292.06      5.08 o 
   3   1   1    16506.19    17051.22    339.40 o 
   4   1   1       50.21       66.05      4.16 o 
   5   1   1     5445.83     5642.74     72.91 o 
   6   1   1     3252.21     3322.02     40.82 o 
   7   1   1      551.13      605.21     13.44 o 
   8   1   1        3.19       12.87      7.53 o 
   9   1   1        0.94        1.74      8.02 o 
  10   1   1        0.30      -10.68     10.68 o 
  11   1   1        8.64       10.07     21.37 o 
   0   2   1     6961.74     6919.38    197.83 o 
   1   2   1     1898.33     2058.48     41.68 o 
   2   2   1    13457.08    13456.25    169.72 o 
   3   2   1      182.02      138.35      5.03 o 
   4   2   1       48.30       44.63      3.89 o 
   5   2   1     1322.07     1317.41     17.86 o 
   6   2   1      172.80      176.95      8.66 o 
   7   2   1     2439.27     2323.61     30.36 o 
   8   2   1      366.95      332.92     10.45 o 
   9   2   1        8.38       20.40      8.09 o 
  10   2   1       28.91       40.49     13.06 o 
  11   2   1       40.18       50.09     15.29 o 
   1   3   1     4335.67     4241.39     69.47 o 
   2   3   1      445.36      478.09     11.11 o 
   3   3   1     3242.27     3243.11     46.71 o 
   4   3   1     1801.38     1834.62     25.12 o 
   5   3   1     1228.99     1152.31     16.09 o 
   6   3   1        8.59       12.30      5.36 o 
   7   3   1       29.77        6.43      6.42 o 
   8   3   1        0.71        1.52      7.61 o 
   9   3   1       45.46       57.74     11.74 o 
  10   3   1        6.24       17.26     13.90 o 
  11   3   1        0.96       10.07     15.26 o 
   0   4   1    56045.09    54167.88   1080.50 o 
   1   4   1    23119.34    22247.84    313.92 o 
   2   4   1     8742.74     8578.78    139.86 o 
   3   4   1      538.03      418.44      9.52 o 
   4   4   1      175.27      179.73      6.30 o 
   5   4   1       24.52       21.17      4.27 o 
   6   4   1       62.82       62.06      6.92 o 
   7   4   1      355.62      320.35      9.10 o 
   8   4   1      107.29      108.39      8.29 o 
   9   4   1      157.29      163.22     19.97 o 
  10   4   1       57.66       66.92     16.92 o 
  11   4   1       23.14       35.14     15.81 o 
   1   5   1     5734.65     6023.42     69.71 o 
   2   5   1      821.60      867.10     20.57 o 
   3   5   1       13.00       11.44      4.37 o 
   4   5   1     2603.59     2621.62     39.13 o 
   5   5   1     1311.41     1309.16     22.16 o 
   6   5   1      801.72      752.56     18.40 o 
   7   5   1       92.61       86.31      8.86 o 
   8   5   1       36.25       46.30     12.10 o 
   9   5   1        0.21       -1.56     17.70 o 
  10   5   1        1.07       30.61     19.35 o 
  11   5   1        0.90        3.58     15.62 o 
   0   6   1     8451.35     8215.43    116.17 o 
   1   6   1     8637.41     8260.89    116.81 o 
   2   6   1     3566.11     3311.02     48.10 o 
   3   6   1     4728.11     4686.03     69.07 o 
   4   6   1       14.35       27.08      5.85 o 
   5   6   1        0.07        7.78      6.95 o 
   6   6   1        5.84       19.80      7.00 o 
   7   6   1        3.10        3.09      8.19 o 
   8   6   1        4.28       -5.51     16.50 o 
   9   6   1      103.26       94.90     20.91 o 
  10   6   1       21.68       52.81     20.67 o 
   1   7   1     1432.42     1547.37     22.18 o 
   2   7   1     2448.17     2409.90     35.87 o 
   3   7   1     7893.81     8233.30     95.38 o 
   4   7   1     3219.78     3125.63     64.21 o 
   5   7   1     1130.46     1143.68     22.81 o 
   6   7   1     2683.83     2715.74     47.28 o 
   7   7   1       93.94      103.94     11.61 o 
   8   7   1      125.67      151.93     19.73 o 
   9   7   1       11.80        6.41     27.65 o 
  10   7   1        0.91      -20.23     22.84 o 
   0   8   1      416.46      485.40     10.80 o 
   1   8   1        4.01       -6.08      6.08 o 
   2   8   1      219.51      298.43      8.76 o 
   3   8   1      520.33      574.07     11.70 o 
   4   8   1      889.03      927.98     22.71 o 
   5   8   1      120.40      120.87     11.12 o 
   6   8   1       16.51       17.49      9.74 o 
   7   8   1       45.89       47.48     21.38 o 
   8   8   1        2.47        4.17     18.73 o 
   9   8   1        3.16        0.14     21.07 o 
  10   8   1        0.48        4.98     24.48 o 
   1   9   1      205.66      152.69      4.59 o 
   2   9   1      581.01      582.35     10.34 o 
   3   9   1     3208.98     3300.90     39.90 o 
   4   9   1     4087.07     4153.41     54.53 o 
   5   9   1     1314.24     1381.81     24.66 o 
   6   9   1      623.45      690.29     21.30 o 
   7   9   1      353.48      380.66     30.57 o 
   8   9   1       10.06      -10.20     19.90 o 
   9   9   1       38.23       51.42     23.04 o 
  10   9   1        5.13       -1.94     24.58 o 
   0  10   1     6186.72     6312.57     90.76 o 
   1  10   1     1903.28     1955.91     21.68 o 
   2  10   1     1201.22     1234.25     15.11 o 
   3  10   1     2655.02     2603.57     38.02 o 
   4  10   1      112.43      123.41      5.52 o 
   5  10   1      148.88      156.16     11.20 o 
   6  10   1        0.52      -16.45     16.45 o 
   7  10   1        8.80       18.20     19.13 o 
   8  10   1      114.96      100.98     23.56 o 
   9  10   1       21.48      -23.48     23.48 o 
  10  10   1       24.03      -18.94     26.81 o 
   1  11   1       21.56       18.74      4.46 o 
   2  11   1      973.54      948.06     12.89 o 
   3  11   1      881.06      820.05     14.19 o 
   4  11   1       45.06       40.65      7.02 o 
   5  11   1      157.17      139.58     17.96 o 
   6  11   1       87.75      113.11     19.29 o 
   7  11   1       60.78       46.22     20.44 o 
   8  11   1       42.25       -7.92     23.14 o 
   9  11   1        6.05        9.22     24.97 o 
   0  12   1     3905.54     3787.84     56.30 o 
   1  12   1     2801.41     2688.27     29.24 o 
   2  12   1      494.88      470.60     12.07 o 
   3  12   1     2034.08     1957.37     26.24 o 
   4  12   1        2.17       11.31      7.11 o 
   5  12   1        0.01       -9.78     16.59 o 
   6  12   1      166.74      155.80     21.99 o 
   7  12   1      149.04      160.86     23.18 o 
   8  12   1       12.59      -24.39     24.39 o 
   9  12   1       10.67      -16.59     26.85 o 
   1  13   1      630.34      647.87     11.57 o 
   2  13   1      116.32       77.38      7.11 o 
   3  13   1      187.36      175.70     14.20 o 
   4  13   1       36.67       40.02      9.28 o 
   5  13   1      239.57      270.86     35.71 o 
   6  13   1        6.79       -5.78     21.00 o 
   7  13   1        2.84      -20.82     20.82 o 
   8  13   1        3.37       17.22     25.82 o 
   0  14   1      198.10      210.45     13.89 o 
   1  14   1      526.17      531.69     11.42 o 
   2  14   1     1839.60     1738.13     24.32 o 
   3  14   1        8.44       -8.06      8.52 o 
   4  14   1      187.86      152.39     11.09 o 
   5  14   1        9.94       10.01     19.94 o 
   6  14   1        2.38      -11.12     21.70 o 
   7  14   1      115.79       85.83     25.21 o 
   8  14   1       31.56       23.36     27.15 o 
   1  15   1       55.39       64.43      7.10 o 
   2  15   1      282.97      295.88     11.05 o 
   3  15   1      777.37      767.23     30.93 o 
   4  15   1      179.32      165.19     26.24 o 
   5  15   1      275.13      336.33     27.72 o 
   6  15   1       26.80        7.62     23.32 o 
   7  15   1      111.10      157.32     27.22 o 
   8  15   1        2.40       14.06     27.91 o 
   0  16   1        6.31       35.39     10.44 o 
   1  16   1        3.43       11.97      7.33 o 
   2  16   1       11.85       22.91     10.92 o 
   3  16   1       72.19       32.18     11.85 o 
   4  16   1        0.65      -11.60     11.60 o 
   5  16   1        2.12       39.57     25.56 o 
   6  16   1        4.48       15.63     24.62 o 
   7  16   1        5.69       20.51     26.52 o 
   1  17   1        3.19       10.00      8.36 o 
   2  17   1       37.40       33.14     13.32 o 
   3  17   1      303.99      299.48     18.63 o 
   4  17   1       32.55       39.64     28.64 o 
   5  17   1      128.27      153.15     29.68 o 
   6  17   1       20.32       54.87     26.73 o 
   0  18   1      124.89      140.11     18.09 o 
   1  18   1      106.73      105.87     10.57 o 
   2  18   1       44.99       71.12     12.71 o 
   3  18   1        9.37       30.27     30.28 o 
   4  18   1       26.25        9.64     16.85 o 
   5  18   1        1.12       41.52     25.20 o 
   6  18   1        2.08        7.46     27.50 o 
   1  19   1        0.96       -3.52     10.41 o 
   2  19   1        6.19       40.50     13.40 o 
   3  19   1       30.78       20.97     13.59 o 
   4  19   1        5.22       -4.12     16.36 o 
   5  19   1        0.23       68.38     26.24 o 
   0  20   1       95.18       72.84     19.51 o 
   1  20   1      150.52      127.09     12.69 o 
   2  20   1       42.21       39.55     13.85 o 
   3  20   1       43.15       36.77     20.83 o 
   1  21   1        4.33        2.72     13.77 o 
   2   0   2     1817.39     1754.44     36.16 o 
   3   0   2     8528.17     8322.87    235.79 o 
   4   0   2     1262.77     1246.65     28.54 o 
   5   0   2      507.41      511.93     16.84 o 
   6   0   2      559.53      574.01     16.41 o 
   7   0   2      169.05      143.11     10.99 o 
   8   0   2       21.02       14.54     12.15 o 
   9   0   2      481.86      522.77     17.31 o 
  10   0   2       36.24       58.97     19.18 o 
  11   0   2       11.00        1.53     20.75 o 
   1   1   2     8407.16     8622.43    140.46 o 
   2   1   2     1932.22     1820.59     26.42 o 
   3   1   2      456.80      501.67     18.45 o 
   4   1   2        1.80        0.88      4.15 o 
   5   1   2     1003.72      932.76     15.25 o 
   6   1   2       30.23       29.07      6.95 o 
   7   1   2        4.17        3.78      6.16 o 
   8   1   2       87.06       95.18      8.02 o 
   9   1   2       19.62       37.68      8.14 o 
  10   1   2        2.13       -0.48     10.69 o 
  11   1   2        0.80       22.29     29.30 o 
   1   2   2     8841.19     8732.85    173.94 o 
   2   2   2      394.65      396.80      6.83 o 
   3   2   2     9866.27     9559.80    155.76 o 
   4   2   2     1061.30     1162.26     16.81 o 
   5   2   2        9.81       17.94      4.31 o 
   6   2   2       14.22        8.70      5.38 o 
   7   2   2      499.74      480.10     12.13 o 
   8   2   2        2.20       20.51      7.39 o 
   9   2   2      110.39      113.84     10.06 o 
  10   2   2        0.10        8.35     10.65 o 
  11   2   2       18.53       42.53     21.86 o 
   1   3   2    31111.53    31316.57    510.01 o 
   2   3   2     1607.33     1604.85     27.16 o 
   3   3   2    10727.69    10431.32    147.19 o 
   4   3   2      244.25      215.78      6.30 o 
   5   3   2     7020.56     6815.02     79.80 o 
   6   3   2     1113.38     1083.52     16.30 o 
   7   3   2     1073.66     1208.29     18.77 o 
   8   3   2       82.05       97.25      8.40 o 
   9   3   2        4.26        2.93     10.20 o 
  10   3   2       31.14       51.32     14.11 o 
  11   3   2       20.63       27.39     15.40 o 
   0   4   2    55364.34    56958.30   1136.30 o 
   1   4   2      555.62      660.51      8.97 o 
   2   4   2      248.55      240.67      6.30 o 
   3   4   2        3.68        1.36      3.45 o 
   4   4   2      666.75      680.37     12.99 o 
   5   4   2        0.60        4.69      4.14 o 
   6   4   2      363.28      359.14      9.19 o 
   7   4   2      332.94      324.73      9.28 o 
   8   4   2      151.98      145.65     15.07 o 
   9   4   2        0.08       -4.66     11.62 o 
  10   4   2       12.64       -1.36     20.69 o 
  11   4   2        5.36       19.68     15.79 o 
   1   5   2     1789.53     1885.81     22.70 o 
   2   5   2      348.93      360.04      8.68 o 
   3   5   2     4964.25     4757.28     78.67 o 
   4   5   2       14.02       31.16      4.98 o 
   5   5   2     6677.15     6619.24    109.70 o 
   6   5   2      723.84      675.39     15.62 o 
   7   5   2      930.49     1005.00     21.11 o 
   8   5   2      155.92      187.24     13.44 o 
   9   5   2        9.67       18.57     19.28 o 
  10   5   2        0.20      -16.17     16.17 o 
  11   5   2        0.39       18.61     16.13 o 
   0   6   2      604.91      540.74     12.28 o 
   1   6   2     5801.96     5869.24     68.19 o 
   2   6   2     6541.48     6670.01    109.45 o 
   3   6   2     8210.54     8314.40    105.00 o 
   4   6   2     2226.84     2318.45     40.37 o 
   5   6   2      832.47      817.09     18.13 o 
   6   6   2       37.38       35.89     14.99 o 
   7   6   2      248.29      262.72     13.26 o 
   8   6   2       15.91        7.03     12.37 o 
   9   6   2      156.28      100.93     27.27 o 
  10   6   2        9.08       21.64     21.14 o 
   1   7   2     5515.76     5697.82     67.27 o 
   2   7   2      310.99      315.80     11.69 o 
   3   7   2      868.62      826.51     12.50 o 
   4   7   2       15.72       10.99      6.15 o 
   5   7   2     1825.50     1772.49     32.62 o 
   6   7   2       98.27      117.69     10.33 o 
   7   7   2       52.35       20.50     12.99 o 
   8   7   2        2.58        1.46     17.38 o 
   9   7   2        3.80        4.10     20.68 o 
  10   7   2        0.74      -19.85     22.76 o 
   0   8   2      236.12      225.26      7.38 o 
   1   8   2    20717.96    20342.38    202.24 o 
   2   8   2     3534.40     3499.92     41.82 o 
   3   8   2     4113.02     4001.82     51.82 o 
   4   8   2      129.50      106.88      7.11 o 
   5   8   2      201.05      182.25      8.18 o 
   6   8   2      868.75      830.79     33.78 o 
   7   8   2      243.22      215.62     13.48 o 
   8   8   2        1.92      -11.81     19.66 o 
   9   8   2      283.69      274.51     24.91 o 
  10   8   2       56.25       24.92     24.82 o 
   1   9   2     1117.36     1237.84     18.07 o 
   2   9   2       53.47       48.29      4.52 o 
   3   9   2      299.99      285.23      7.61 o 
   4   9   2      131.12      126.65     10.14 o 
   5   9   2     2862.99     2814.37     50.96 o 
   6   9   2      425.08      463.98     25.48 o 
   7   9   2       10.46       16.96     26.18 o 
   8   9   2       58.85       50.33     21.11 o 
   9   9   2       20.28       -5.54     22.52 o 
  10   9   2        0.11      -20.30     24.49 o 
   0  10   2     1182.51     1183.79     20.37 o 
   1  10   2     3463.29     3276.10     36.82 o 
   2  10   2      174.97      173.51      5.31 o 
   3  10   2      786.99      751.14     14.34 o 
   4  10   2      310.34      341.76      9.58 o 
   5  10   2      244.88      227.69     12.57 o 
   6  10   2       26.05       14.28     16.20 o 
   7  10   2       52.15       72.50     19.66 o 
   8  10   2       41.71       22.98     21.58 o 
   9  10   2      101.80       77.56     24.58 o 
  10  10   2        4.25      -26.44     26.44 o 
   1  11   2      247.08      286.71      8.77 o 
   2  11   2        9.51        5.15      6.23 o 
   3  11   2     3871.58     3861.42     46.91 o 
   4  11   2      420.62      429.91     13.04 o 
   5  11   2     1137.82     1218.30     29.51 o 
   6  11   2       34.71       26.75     28.19 o 
   7  11   2      192.67      189.93     22.74 o 
   8  11   2       16.27       25.13     22.80 o 
   9  11   2        0.74       20.29     27.29 o 
   0  12   2       14.97       13.58     11.71 o 
   1  12   2       27.83        4.68      6.51 o 
   2  12   2      209.92      191.64      7.54 o 
   3  12   2      204.56      189.95      8.83 o 
   4  12   2        2.08       -3.27      7.23 o 
   5  12   2      120.15      137.29     19.23 o 
   6  12   2        7.55       13.86     18.99 o 
   7  12   2        0.97        8.60     21.24 o 
   8  12   2        0.93       -7.80     22.68 o 
   9  12   2        4.47      -11.82     31.29 o 
   1  13   2      985.38      980.05     14.10 o 
   2  13   2      378.68      365.69     10.21 o 
   3  13   2     1526.80     1610.95     28.00 o 
   4  13   2       24.67       18.66      8.07 o 
   5  13   2      850.53      918.07     59.63 o 
   6  13   2        3.69       -7.36     19.25 o 
   7  13   2      119.97      108.35     22.81 o 
   8  13   2        9.50        9.43     24.00 o 
   0  14   2      338.07      328.75     11.56 o 
   1  14   2      853.73      914.61     14.14 o 
   2  14   2        1.50       -4.56     11.29 o 
   3  14   2      156.34      164.00     18.03 o 
   4  14   2        2.13        0.39     10.89 o 
   5  14   2       40.79       -4.70     19.99 o 
   6  14   2        6.52      -21.49     21.49 o 
   7  14   2       16.86      -10.02     37.61 o 
   8  14   2        0.32       15.34     25.93 o 
   1  15   2      339.92      343.75      8.89 o 
   2  15   2      134.21      125.68     10.69 o 
   3  15   2      156.61      122.83     17.35 o 
   4  15   2        1.16      -13.07     18.85 o 
   5  15   2       19.19       29.91     21.19 o 
   6  15   2        0.23       11.83     24.13 o 
   7  15   2       14.72       -0.52     23.43 o 
   8  15   2        1.43      -21.25     26.42 o 
   0  16   2       75.25       95.35     11.11 o 
   1  16   2     1059.33     1053.93     17.07 o 
   2  16   2      143.93      128.51     10.42 o 
   3  16   2      483.95      469.35     16.72 o 
   4  16   2        4.12      -14.44     14.44 o 
   5  16   2        0.22      -15.71     36.29 o 
   6  16   2       19.47       36.62     23.66 o 
   7  16   2       11.09      -17.25     25.36 o 
   1  17   2       58.48       59.36      8.82 o 
   2  17   2        0.11        3.50     11.36 o 
   3  17   2       55.05       39.27     14.38 o 
   4  17   2        1.23       -7.80     16.87 o 
   5  17   2       20.74       24.90     24.09 o 
   6  17   2        0.13       28.91     31.46 o 
   0  18   2       92.75       63.09     14.04 o 
   1  18   2      179.32      200.43     11.09 o 
   2  18   2       34.27       30.65     12.52 o 
   3  18   2       71.08       78.17     15.57 o 
   4  18   2        3.14       -8.76     33.51 o 
   5  18   2       17.99      -12.10     23.58 o 
   6  18   2        5.91       21.18     25.51 o 
   1  19   2        3.81       -9.03     11.08 o 
   2  19   2        4.86       18.18     13.24 o 
   3  19   2      448.40      464.63     26.20 o 
   4  19   2        0.77      -13.59     13.59 o 
   5  19   2       21.68       77.36     26.26 o 
   0  20   2       47.95       41.41     19.11 o 
   1  20   2       26.03       36.25     12.25 o 
   2  20   2       40.09       28.34     15.54 o 
   3  20   2       29.25       26.18     14.43 o 
   1  21   2        5.61        0.88     13.67 o 
   1   1   3       15.16        4.49      2.25 o 
   2   1   3    22820.13    23267.46    328.19 o 
   3   1   3    16478.38    17260.62    465.12 o 
   4   1   3     7285.94     7184.85    102.61 o 
   5   1   3     2416.35     2393.55     32.57 o 
   6   1   3     7087.01     7081.35     91.46 o 
   7   1   3      196.97      209.30      7.61 o 
   8   1   3      432.91      506.07     12.44 o 
   9   1   3       40.28       50.94      8.22 o 
  10   1   3        8.15       24.30     11.94 o 
  11   1   3        0.86       11.22     21.41 o 
   1   2   3    36553.62    35487.11    578.09 o 
   2   2   3    21629.23    21541.71    271.81 o 
   3   2   3     3676.10     3931.29     64.88 o 
   4   2   3     2709.00     2763.08     36.49 o 
   5   2   3       87.44       99.77      5.06 o 
   6   2   3      773.36      742.97     13.12 o 
   7   2   3      961.53      940.19     16.24 o 
   8   2   3      176.32      166.11      8.47 o 
   9   2   3       62.27       70.91     10.69 o 
  10   2   3       45.79       17.11     10.82 o 
  11   2   3        0.53       -1.58     21.55 o 
   1   3   3     1688.24     1549.55     32.22 o 
   2   3   3     8599.20     8501.13    119.86 o 
   3   3   3     1165.55     1053.90     16.48 o 
   4   3   3     3498.26     3516.85     45.85 o 
   5   3   3      373.75      347.01      8.40 o 
   6   3   3      206.47      190.53      8.34 o 
   7   3   3       10.60       14.07      6.58 o 
   8   3   3       76.86       92.77      9.06 o 
   9   3   3        4.90      -10.54     10.54 o 
  10   3   3        0.20       10.54     12.02 o 
  11   3   3       23.25       39.52     39.41 o 
   0   4   3   102208.09    96828.92   2727.29 o 
   1   4   3    10342.12    10296.06    129.63 o 
   2   4   3    20588.50    19422.28    316.27 o 
   3   4   3       36.62       32.35      3.78 o 
   4   4   3     1526.71     1314.89     24.15 o 
   5   4   3       36.00       26.84      4.74 o 
   6   4   3     1585.49     1439.63     19.86 o 
   7   4   3      517.61      491.40     12.02 o 
   8   4   3       55.97       42.40     10.49 o 
   9   4   3       10.49       17.81     13.36 o 
  10   4   3       67.03       70.48     16.70 o 
  11   4   3        5.41       38.53     15.87 o 
   1   5   3     1337.46     1507.69     18.42 o 
   2   5   3     3918.51     4101.60     67.71 o 
   3   5   3      360.12      347.91      7.41 o 
   4   5   3      568.70      583.44     13.36 o 
   5   5   3      700.38      699.49     16.15 o 
   6   5   3      301.53      282.13     10.09 o 
   7   5   3      162.20      195.30     13.48 o 
   8   5   3       89.70       95.89     17.97 o 
   9   5   3       47.19       32.54     14.47 o 
  10   5   3        8.35        1.00     16.60 o 
  11   5   3       15.14       22.99     18.71 o 
   0   6   3     9072.04     8493.80    120.11 o 
   1   6   3       15.32       42.58      2.97 o 
   2   6   3    13829.86    13510.33    220.00 o 
   3   6   3       19.71       37.71      3.40 o 
   4   6   3       72.18      106.83      6.02 o 
   5   6   3        3.04        5.07      7.72 o 
   6   6   3       42.79       44.47      7.12 o 
   7   6   3     2424.17     2327.55     44.37 o 
   8   6   3      343.22      376.56     22.56 o 
   9   6   3       13.67       -9.04     18.72 o 
  10   6   3       34.11       40.44     21.50 o 
   1   7   3       11.23       16.83      3.28 o 
   2   7   3     2888.85     2840.16     41.95 o 
   3   7   3     4621.02     4807.49     67.56 o 
   4   7   3     4407.35     4377.36     73.44 o 
   5   7   3      198.71      198.30      8.50 o 
   6   7   3     1425.96     1383.19     29.43 o 
   7   7   3      317.36      321.16     14.77 o 
   8   7   3      194.29      250.34     19.39 o 
   9   7   3       33.27       14.70     20.08 o 
  10   7   3       51.25       81.77     23.18 o 
   0   8   3     6711.62     7592.79    112.05 o 
   1   8   3      101.02       99.91      5.66 o 
   2   8   3       98.52       98.03      4.54 o 
   3   8   3      298.56      283.75      7.44 o 
   4   8   3       13.89       17.94      6.15 o 
   5   8   3      765.59      762.79     19.80 o 
   6   8   3       98.12      136.37     11.25 o 
   7   8   3        2.47       -7.82     11.58 o 
   8   8   3       12.36        2.53     18.43 o 
   9   8   3        2.94        1.35     21.98 o 
  10   8   3        0.06        2.40     34.41 o 
   1   9   3       24.65       34.73      3.74 o 
   2   9   3     1404.83     1321.91     17.77 o 
   3   9   3      264.47      240.53     11.64 o 
   4   9   3     1352.16     1358.45     22.12 o 
   5   9   3       34.77       42.15     14.64 o 
   6   9   3     1340.57     1395.36     31.39 o 
   7   9   3       73.54       63.81     18.47 o 
   8   9   3      108.43      167.40     31.08 o 
   9   9   3        6.78        5.44     22.49 o 
  10   9   3        2.65      -25.97     25.97 o 
   0  10   3     7654.51     7633.08    109.11 o 
   1  10   3      174.58      175.62      5.74 o 
   2  10   3     3224.11     3268.50     34.37 o 
   3  10   3        1.83       -2.90      5.67 o 
   4  10   3      288.83      287.02      8.80 o 
   5  10   3       90.62       79.98     10.78 o 
   6  10   3        1.50        3.59     15.88 o 
   7  10   3      365.98      338.98     24.09 o 
   8  10   3       39.72       58.03     22.14 o 
   9  10   3        2.96      -21.15     24.47 o 
   1  11   3       91.03       93.36      5.11 o 
   2  11   3      283.02      262.75      7.02 o 
   3  11   3       22.86       21.93      5.79 o 
   4  11   3       29.60       29.36      6.64 o 
   5  11   3       43.20       37.11     11.48 o 
   6  11   3        1.19        5.68     18.95 o 
   7  11   3       40.14       19.02     20.85 o 
   8  11   3        2.28      -21.12     21.12 o 
   9  11   3        0.18       -0.47     24.58 o 
   0  12   3     3328.76     3323.37     50.06 o 
   1  12   3     1205.98     1178.07     15.34 o 
   2  12   3     2852.93     2832.46     40.75 o 
   3  12   3       94.47       95.65     10.62 o 
   4  12   3      197.22      195.95      8.79 o 
   5  12   3        3.53        8.79     12.02 o 
   6  12   3      203.92      164.37     20.63 o 
   7  12   3        1.08      -20.98     20.98 o 
   8  12   3       45.65       37.50     25.33 o 
   9  12   3       16.84       -7.51     25.91 o 
   1  13   3      330.34      342.42      7.97 o 
   2  13   3       52.66       60.39      7.51 o 
   3  13   3      301.89      287.40     12.72 o 
   4  13   3      468.31      489.94     13.62 o 
   5  13   3       89.92       78.45     19.37 o 
   6  13   3      148.42      181.10     23.39 o 
   7  13   3       52.71       26.68     22.61 o 
   8  13   3       39.08       16.50     26.19 o 
   0  14   3       55.95       59.60     14.20 o 
   1  14   3        8.18       10.37      6.26 o 
   2  14   3      786.46      767.08     16.60 o 
   3  14   3        3.89       -6.47      8.70 o 
   4  14   3        6.99       -7.15     12.44 o 
   5  14   3       12.25       -2.23     18.91 o 
   6  14   3       19.64       19.58     22.51 o 
   7  14   3        2.82       -1.14     24.29 o 
   8  14   3       61.32       31.19     26.22 o 
   1  15   3       11.26       13.20      8.51 o 
   2  15   3      375.84      380.07     12.54 o 
   3  15   3       65.29       57.02     12.92 o 
   4  15   3      607.58      583.69     19.20 o 
   5  15   3       80.91      118.52     21.44 o 
   6  15   3      267.00      312.67     26.72 o 
   7  15   3       12.25       20.02     25.22 o 
   8  15   3       14.95       16.94     27.06 o 
   0  16   3      225.56      238.01     12.86 o 
   1  16   3       48.83       45.59      8.15 o 
   2  16   3       70.72       63.30     10.61 o 
   3  16   3        8.09       13.16     15.54 o 
   4  16   3        0.50      -15.16     15.16 o 
   5  16   3        2.75       33.31     22.44 o 
   6  16   3        0.99       -6.60     24.29 o 
   7  16   3       18.03        1.83     24.58 o 
   1  17   3        0.31        6.36      8.36 o 
   2  17   3      124.48      138.96     11.24 o 
   3  17   3       28.75        8.36     12.40 o 
   4  17   3      146.57      135.35     14.20 o 
   5  17   3       77.71       91.83     27.73 o 
   6  17   3       57.59       34.96     43.40 o 
   0  18   3      260.05      270.14     16.29 o 
   1  18   3       45.34       39.38     10.17 o 
   2  18   3      161.77      143.78     13.42 o 
   3  18   3       46.56       34.25     21.97 o 
   4  18   3       31.96       38.87     19.46 o 
   5  18   3       12.47       60.03     25.30 o 
   6  18   3        0.07        7.83     26.12 o 
   1  19   3       10.14       24.20     11.70 o 
   2  19   3       54.23       70.47     13.56 o 
   3  19   3        1.89       11.86     20.31 o 
   4  19   3       23.77       25.54     26.39 o 
   5  19   3        0.42       21.03     25.93 o 
   0  20   3      223.14      201.19     20.35 o 
   1  20   3        3.46      -12.00     12.00 o 
   2  20   3      101.34      116.24     19.10 o 
   3  20   3       16.86       16.64     16.62 o 
   1  21   3        2.26        6.55     12.96 o 
   0   0   4    21950.43    21605.75    609.34 o 
   1   0   4    62953.98    59376.67   2369.94 o 
   2   0   4    20128.66    19643.60    554.64 o 
   3   0   4     2355.24     2295.30     47.77 o 
   4   0   4     1103.65      920.64     22.62 o 
   5   0   4        1.35       -6.44      6.44 o 
   6   0   4     4327.61     4032.68     69.26 o 
   7   0   4        4.48       -2.79      9.48 o 
   8   0   4      148.31      143.18     11.11 o 
   9   0   4       49.98       42.71     12.88 o 
  10   0   4      163.81      230.13     51.64 o 
  11   0   4       24.11       48.38     21.66 o 
   1   1   4    34394.87    33072.86   1595.60 o 
   2   1   4     6397.80     6657.74    108.65 o 
   3   1   4      499.14      539.43     14.00 o 
   4   1   4     2970.45     3072.03     45.37 o 
   5   1   4     1127.19     1182.40     18.15 o 
   6   1   4      514.69      541.21     11.76 o 
   7   1   4        7.40       -2.38      6.15 o 
   8   1   4        5.22        3.10      7.54 o 
   9   1   4        1.74       -6.42      9.39 o 
  10   1   4        5.91       20.04     13.65 o 
  11   1   4        9.40       13.14     14.99 o 
   0   2   4     1534.21     1507.11     43.17 o 
   1   2   4     4323.23     4402.60     72.17 o 
   2   2   4     4614.34     4455.04     63.19 o 
   3   2   4      615.80      574.98     23.40 o 
   4   2   4       28.76       14.73      5.21 o 
   5   2   4      360.94      353.55      8.45 o 
   6   2   4        4.62       -5.40      5.40 o 
   7   2   4      130.18      109.76      6.95 o 
   8   2   4      510.65      500.63     14.81 o 
   9   2   4      115.32      124.72     11.61 o 
  10   2   4       10.63       26.06     10.92 o 
  11   2   4       10.64       30.26     22.07 o 
   1   3   4     1863.13     1894.90     39.04 o 
   2   3   4     1906.66     2052.65     46.14 o 
   3   3   4     2733.53     2762.36     39.95 o 
   4   3   4     6821.51     6471.34     75.45 o 
   5   3   4     1812.87     1808.97     23.23 o 
   6   3   4     1766.13     1785.33     23.84 o 
   7   3   4        7.39       10.19      6.62 o 
   8   3   4      132.40      159.56     12.42 o 
   9   3   4       34.20       56.71     11.03 o 
  10   3   4        0.11       -1.49     12.72 o 
  11   3   4       11.32       43.10     21.61 o 
   0   4   4    19509.48    20081.62    401.43 o 
   1   4   4        1.04        3.05      2.15 o 
   2   4   4     3891.56     4000.31     65.91 o 
   3   4   4     1027.85     1005.24     16.53 o 
   4   4   4     1276.15     1387.84     21.62 o 
   5   4   4        6.00        4.20      4.72 o 
   6   4   4        0.37        3.56      5.29 o 
   7   4   4     1116.19     1089.68     23.80 o 
   8   4   4        5.37       -0.23     11.40 o 
   9   4   4        0.91       -5.10     11.94 o 
  10   4   4       58.09       66.65     16.33 o 
  11   4   4       13.69       39.33     18.54 o 
   1   5   4      157.87      147.73      4.09 o 
   2   5   4     6498.49     6631.90     93.90 o 
   3   5   4     5246.31     5325.68     68.02 o 
   4   5   4     7866.03     7642.63    125.70 o 
   5   5   4     1635.06     1646.35     30.43 o 
   6   5   4      687.62      686.84     15.80 o 
   7   5   4      129.05      151.94     12.22 o 
   8   5   4      260.88      354.62     16.48 o 
   9   5   4        0.54       -3.49     13.90 o 
  10   5   4       29.78       13.11     17.17 o 
   0   6   4    10946.67    11273.85    159.08 o 
   1   6   4       38.18       58.86      3.11 o 
   2   6   4     5483.01     5297.27     87.32 o 
   3   6   4       60.15       47.94      3.43 o 
   4   6   4      122.57       90.44      5.35 o 
   5   6   4       51.31       61.59      6.43 o 
   6   6   4       96.58      100.57     17.11 o 
   7   6   4      187.45      179.39     24.85 o 
   8   6   4      473.52      446.93     24.86 o 
   9   6   4        0.93       29.99     18.66 o 
  10   6   4       63.87       59.24     17.16 o 
   1   7   4     2123.58     2269.88     27.58 o 
   2   7   4     1657.08     1535.60     21.43 o 
   3   7   4     2873.55     3038.85     44.40 o 
   4   7   4      773.75      706.94     15.62 o 
   5   7   4       14.04       23.77      8.41 o 
   6   7   4       47.53       47.13     10.08 o 
   7   7   4      255.96      272.34     14.12 o 
   8   7   4      132.64      160.65     14.84 o 
   9   7   4       10.38      -16.58     20.94 o 
  10   7   4        6.77      -11.89     23.12 o 
   0   8   4    38366.82    37457.04    527.84 o 
   1   8   4      214.05      143.75      4.12 o 
   2   8   4     1855.16     1669.75     23.41 o 
   3   8   4      570.81      600.43     10.61 o 
   4   8   4     3014.82     2957.51     51.06 o 
   5   8   4      202.14      198.37     10.87 o 
   6   8   4      554.74      459.88     19.22 o 
   7   8   4      149.39      140.08     13.11 o 
   8   8   4      135.74      168.69     21.38 o 
   9   8   4       10.10        4.40     25.37 o 
  10   8   4        3.51       12.54     24.35 o 
   1   9   4      132.83      128.43      4.41 o 
   2   9   4      544.05      582.89     10.15 o 
   3   9   4      186.61      197.19      7.10 o 
   4   9   4      278.55      308.87     11.08 o 
   5   9   4       35.91       40.60     17.42 o 
   6   9   4       32.00       33.56     11.31 o 
   7   9   4       12.19        4.47     11.79 o 
   8   9   4       41.01        9.21     33.56 o 
   9   9   4        1.26      -21.06     23.20 o 
  10   9   4        1.23      -13.38     25.33 o 
   0  10   4     3860.86     3675.48     62.75 o 
   1  10   4     1660.78     1592.59     18.38 o 
   2  10   4     4268.63     4232.30     43.84 o 
   3  10   4      116.18       99.17      6.32 o 
   4  10   4      246.28      275.12     10.18 o 
   5  10   4      323.96      288.33     13.42 o 
   6  10   4      214.66      207.49     13.66 o 
   7  10   4       19.05        6.95     18.79 o 
   8  10   4      148.85      181.61     23.39 o 
   9  10   4       42.59       38.29     24.36 o 
   1  11   4       46.65       58.49      4.88 o 
   2  11   4     2965.59     3032.54     34.65 o 
   3  11   4     1398.21     1430.90     35.27 o 
   4  11   4     1719.32     1745.74     26.17 o 
   5  11   4      439.05      427.38     22.45 o 
   6  11   4      587.32      574.78     20.54 o 
   7  11   4       22.57       20.93     26.18 o 
   8  11   4       77.59       77.48     23.86 o 
   9  11   4       24.06       26.64     25.09 o 
   0  12   4      106.38      148.56     12.09 o 
   1  12   4      241.16      239.58      6.69 o 
   2  12   4      166.72      169.36      8.20 o 
   3  12   4        3.89        9.19      7.89 o 
   4  12   4       26.43       27.79      7.44 o 
   5  12   4        1.03      -11.99     11.99 o 
   6  12   4       36.52       35.85     19.88 o 
   7  12   4       24.64        2.55     20.64 o 
   8  12   4        1.20        3.43     25.00 o 
   9  12   4        3.70        7.85     27.25 o 
   1  13   4        6.39        8.25      5.63 o 
   2  13   4      516.04      478.78     13.54 o 
   3  13   4      207.23      230.56     13.98 o 
   4  13   4      955.37      959.84     34.78 o 
   5  13   4       87.23       80.73     18.97 o 
   6  13   4      323.27      359.43     25.61 o 
   7  13   4      212.11      181.29     24.87 o 
   8  13   4       56.21       78.61     25.93 o 
   0  14   4      235.95      257.81     11.04 o 
   1  14   4      541.81      562.79     13.67 o 
   2  14   4      907.11      909.31     20.74 o 
   3  14   4      305.43      303.13     12.11 o 
   4  14   4      191.90      166.83     10.07 o 
   5  14   4      100.71      129.38     22.08 o 
   6  14   4       25.65       -2.61     20.85 o 
   7  14   4        6.06       24.42     23.72 o 
   8  14   4        6.87      -12.55     25.93 o 
   1  15   4       96.21       89.30      7.82 o 
   2  15   4       72.07       57.19      9.40 o 
   3  15   4       17.30       32.31      9.54 o 
   4  15   4      337.79      348.29     23.88 o 
   5  15   4       18.07       49.71     21.33 o 
   6  15   4        1.20       10.21     23.41 o 
   7  15   4        0.38       24.04     23.71 o 
   0  16   4      947.60      986.38     37.06 o 
   1  16   4      324.12      346.24     12.75 o 
   2  16   4      225.56      216.43     11.31 o 
   3  16   4      206.25      204.30     23.37 o 
   4  16   4        5.36      -11.64     15.70 o 
   5  16   4        0.94        1.71     21.66 o 
   6  16   4       89.11       53.37     23.29 o 
   7  16   4        2.06        1.37     26.47 o 
   1  17   4       27.95       18.59      8.47 o 
   2  17   4        3.61       16.49     12.29 o 
   3  17   4       53.45       61.12     18.34 o 
   4  17   4       47.04       33.01     12.63 o 
   5  17   4       36.36       37.86     24.34 o 
   6  17   4       28.17       57.26     25.13 o 
   0  18   4      194.01      170.81     15.68 o 
   1  18   4       59.40       62.90     10.32 o 
   2  18   4       83.00       85.54     14.56 o 
   3  18   4       37.01       48.03     13.15 o 
   4  18   4        5.17       -4.93     13.82 o 
   5  18   4        0.68        6.25     25.02 o 
   1  19   4        0.52       -2.90     10.47 o 
   2  19   4       66.56       58.47     15.51 o 
   3  19   4       46.11       38.98     14.05 o 
   4  19   4       85.93       69.78     24.83 o 
   5  19   4       49.28       43.52     31.81 o 
   0  20   4        0.85       16.05     15.64 o 
   1  20   4        8.06       14.57     12.32 o 
   2  20   4        6.08        7.34     15.66 o 
   3  20   4        0.19       -6.21     15.96 o 
   1  21   4        2.76       12.30     12.90 o 
   1   1   5     2100.06     2006.83     38.98 o 
   2   1   5     4248.87     4204.25     59.91 o 
   3   1   5     9129.00     9164.73    149.74 o 
   4   1   5       24.08       30.20      4.72 o 
   5   1   5     6691.89     6590.25     77.51 o 
   6   1   5      417.18      405.09     10.73 o 
   7   1   5      755.09      839.68     15.18 o 
   8   1   5        3.25       -3.71      7.46 o 
   9   1   5       36.57       51.02     12.75 o 
  10   1   5       39.60       46.06     14.06 o 
  11   1   5        4.67       20.69     15.28 o 
   0   2   5     8296.35     8588.61    292.37 o 
   1   2   5    16431.45    16732.79    333.78 o 
   2   2   5      391.43      433.69     11.02 o 
   3   2   5     6120.81     5999.48     98.49 o 
   4   2   5      915.41     1067.77     16.89 o 
   5   2   5     1272.70     1347.24     20.14 o 
   6   2   5        1.62       -2.17      5.43 o 
   7   2   5       19.37       10.03      6.16 o 
   8   2   5      161.41      187.77     10.86 o 
   9   2   5      368.66      369.70     13.76 o 
  10   2   5        0.06        9.87     13.26 o 
  11   2   5       24.85       43.40     21.07 o 
   1   3   5    10357.13    10688.22    134.54 o 
   2   3   5     1625.26     1679.10     35.51 o 
   3   3   5     1008.80      975.48     13.98 o 
   4   3   5       91.74       91.69      4.18 o 
   5   3   5      267.23      253.32     10.54 o 
   6   3   5      965.10      979.89     15.34 o 
   7   3   5       11.39       17.77      6.57 o 
   8   3   5       84.23       66.01      9.51 o 
   9   3   5        1.94        4.09     10.65 o 
  10   3   5        0.10      -11.21     11.95 o 
  11   3   5        0.33        2.35     22.23 o 
   0   4   5    12174.09    12572.96    354.78 o 
   1   4   5    30170.11    29564.41    417.82 o 
   2   4   5     2746.82     2850.56     58.67 o 
   3   4   5    11954.26    11751.04    166.14 o 
   4   4   5       15.01       19.74      3.85 o 
   5   4   5        7.22        0.61      5.69 o 
   6   4   5      461.77      436.04     11.05 o 
   7   4   5      476.57      434.25     16.84 o 
   8   4   5       25.56       22.44     12.68 o 
   9   4   5      155.73      152.56     13.44 o 
  10   4   5        0.67        0.45     13.42 o 
  11   4   5       23.27       59.72     37.21 o 
   1   5   5     2364.91     2465.82     31.99 o 
   2   5   5       36.61       56.63      3.01 o 
   3   5   5     3874.69     3933.25     50.72 o 
   4   5   5      357.03      409.74      9.99 o 
   5   5   5     2855.72     2769.36     48.11 o 
   6   5   5      717.10      714.12     29.24 o 
   7   5   5      328.27      368.50     15.16 o 
   8   5   5       23.66       48.86     13.15 o 
   9   5   5       24.35       36.91     21.88 o 
  10   5   5       69.83       87.40     17.34 o 
   0   6   5     4272.69     4598.27     69.97 o 
   1   6   5     7458.69     7040.50     96.60 o 
   2   6   5     4756.70     4971.98     82.14 o 
   3   6   5       36.02       29.64      3.29 o 
   4   6   5      209.08      161.31      6.08 o 
   5   6   5      270.85      297.55     11.16 o 
   6   6   5        1.06        7.71     11.36 o 
   7   6   5      867.86      852.83     24.39 o 
   8   6   5       28.74       40.42     12.64 o 
   9   6   5      121.08      144.50     16.02 o 
  10   6   5        1.99      -16.59     16.59 o 
   1   7   5     2202.64     2296.19     25.78 o 
   2   7   5      370.80      334.57     12.74 o 
   3   7   5    10273.11    10418.99    139.44 o 
   4   7   5       44.52       58.98      5.50 o 
   5   7   5     6735.95     6591.21    110.89 o 
   6   7   5      267.81      252.21     12.72 o 
   7   7   5      986.60     1054.83     27.97 o 
   8   7   5      186.68      177.65     24.74 o 
   9   7   5       16.56       15.76     29.48 o 
  10   7   5        1.29       17.99     23.04 o 
   0   8   5     1248.56     1337.53     21.72 o 
   1   8   5      393.42      444.45      7.75 o 
   2   8   5        6.32        8.64      4.98 o 
   3   8   5      268.09      294.46      7.65 o 
   4   8   5      104.56       86.39      5.41 o 
   5   8   5      343.37      347.80     17.49 o 
   6   8   5       26.90       10.81     11.54 o 
   7   8   5       30.87       27.87     11.56 o 
   8   8   5        3.29        4.43     13.75 o 
   9   8   5        2.12        8.58     20.42 o 
  10   8   5       23.18        1.18     24.42 o 
   1   9   5     1780.22     1828.13     20.26 o 
   2   9   5      985.73     1014.09     13.55 o 
   3   9   5     5473.39     5487.42     79.07 o 
   4   9   5       22.29       21.32      6.64 o 
   5   9   5     3167.72     3199.81     57.80 o 
   6   9   5       63.85       56.33     11.91 o 
   7   9   5      556.22      622.32     35.27 o 
   8   9   5      118.32      117.61     21.01 o 
   9   9   5        0.96       10.39     22.75 o 
  10   9   5        0.23       -4.69     23.80 o 
   0  10   5      593.72      596.27     20.38 o 
   1  10   5     2610.19     2652.13     28.41 o 
   2  10   5      102.35      121.00      8.58 o 
   3  10   5     1773.89     1749.35     28.89 o 
   4  10   5      521.12      584.71     17.28 o 
   5  10   5       74.69       96.91     12.65 o 
   6  10   5        0.59        4.86     15.67 o 
   7  10   5      250.41      212.28     14.89 o 
   8  10   5       92.06       97.45     21.69 o 
   9  10   5      188.82      196.20     27.21 o 
   1  11   5      199.68      179.40      5.81 o 
   2  11   5      379.67      374.66      9.45 o 
   3  11   5     1313.17     1279.40     20.46 o 
   4  11   5       97.41      109.50      7.23 o 
   5  11   5      277.01      280.00     23.01 o 
   6  11   5        0.85        6.71     12.72 o 
   7  11   5       58.48       39.35     21.37 o 
   8  11   5        4.38      -22.35     22.35 o 
   9  11   5        3.66      -25.25     50.14 o 
   0  12   5      208.94      219.83     16.68 o 
   1  12   5     5503.69     5504.94     56.77 o 
   2  12   5      268.41      268.89      9.50 o 
   3  12   5      489.05      452.82     12.65 o 
   4  12   5        2.07        7.96      7.31 o 
   5  12   5       11.49      -12.50     12.50 o 
   6  12   5       11.35        0.91     19.61 o 
   7  12   5       79.26       69.51     22.26 o 
   8  12   5        4.86       36.12     23.49 o 
   9  12   5       66.92       62.11     47.31 o 
   1  13   5      542.37      588.39     11.08 o 
   2  13   5       51.45       41.45      7.91 o 
   3  13   5        6.65       -6.00      8.14 o 
   4  13   5        9.23       18.77      8.39 o 
   5  13   5      239.24      252.00     15.74 o 
   6  13   5       18.66        5.39     20.37 o 
   7  13   5        4.65       -8.21     21.68 o 
   8  13   5       10.75        8.84     25.23 o 
   0  14   5        1.74       10.57     11.24 o 
   1  14   5     2135.31     2067.26     25.92 o 
   2  14   5      499.43      495.98     19.80 o 
   3  14   5      269.93      281.39     11.38 o 
   4  14   5       22.24       20.20      9.13 o 
   5  14   5       12.09      -13.03     22.60 o 
   6  14   5       18.52       35.06     32.57 o 
   7  14   5        3.71       -7.93     22.33 o 
   8  14   5        0.10      -24.93     24.93 o 
   1  15   5        6.00        7.46      7.29 o 
   2  15   5      199.63      184.97     10.35 o 
   3  15   5     1272.21     1278.06     26.41 o 
   4  15   5       81.03       72.41     10.26 o 
   5  15   5      183.90      202.29     29.05 o 
   6  15   5        8.18       -7.85     24.24 o 
   7  15   5       18.85       88.52     25.67 o 
   0  16   5       18.58        1.13     14.75 o 
   1  16   5       11.71       11.88      8.23 o 
   2  16   5        8.86        8.33     10.13 o 
   3  16   5        0.35        3.79     12.02 o 
   4  16   5       84.10      108.59     17.98 o 
   5  16   5        2.37       14.18     15.72 o 
   6  16   5       24.65       61.29     24.11 o 
   7  16   5       12.90       43.31     27.03 o 
   1  17   5       47.35       41.83      9.40 o 
   2  17   5       53.30       57.28     10.84 o 
   3  17   5      151.08      159.36     14.58 o 
   4  17   5        0.20       -5.93     14.47 o 
   5  17   5       84.78      146.20     40.46 o 
   6  17   5       10.58        3.08     25.16 o 
   0  18   5       22.68       23.59     14.46 o 
   1  18   5      213.72      217.60     11.37 o 
   2  18   5        0.98       -1.10     11.12 o 
   3  18   5      237.59      227.76     14.92 o 
   4  18   5      120.54       98.63     19.73 o 
   5  18   5       17.02       13.38     29.14 o 
   1  19   5        1.45       -3.28     10.60 o 
   2  19   5        4.84        5.57     15.21 o 
   3  19   5       10.12       16.71     14.82 o 
   4  19   5        0.16       -4.82     13.53 o 
   0  20   5       19.20       14.73     16.28 o 
   1  20   5      130.60      136.51     13.22 o 
   2  20   5        0.18       -3.99     15.43 o 
   3  20   5       16.93        5.30     15.59 o 
   1  21   5        6.67       23.01     13.03 o 
   0   0   6      167.54      219.32      8.51 o 
   1   0   6    30595.89    30500.03    496.39 o 
   2   0   6    17025.35    16736.51    474.75 o 
   3   0   6    21444.20    21461.54    427.07 o 
   4   0   6      590.00      743.51     21.15 o 
   5   0   6     3051.17     3146.96     54.42 o 
   6   0   6      808.84      743.75     19.57 o 
   7   0   6      992.76      937.88     23.82 o 
   8   0   6       47.19       36.30     12.19 o 
   9   0   6       89.12      109.78     17.99 o 
  10   0   6      177.88      201.07     38.74 o 
  11   0   6       10.96       62.98     22.15 o 
   1   1   6    12749.89    13095.62    212.86 o 
   2   1   6      169.78      175.24      6.44 o 
   3   1   6      473.84      504.35     13.35 o 
   4   1   6       78.83       68.82      4.70 o 
   5   1   6     1113.29     1084.82     15.64 o 
   6   1   6       39.75       30.12      6.00 o 
   7   1   6       32.32       47.00      7.03 o 
   8   1   6      139.69      136.30      9.18 o 
   9   1   6       31.45       34.60     10.60 o 
  10   1   6        0.18       10.80     14.06 o 
  11   1   6        7.45       29.35     15.58 o 
   0   2   6    37907.17    37832.04    615.47 o 
   1   2   6    36973.35    37647.13    751.40 o 
   2   2   6     4948.08     4941.32     70.24 o 
   3   2   6     1891.97     1711.85     25.84 o 
   4   2   6      873.55      917.92     16.05 o 
   5   2   6      223.28      218.12      6.85 o 
   6   2   6       34.00       26.10      5.27 o 
   7   2   6      184.34      191.12      7.53 o 
   8   2   6       75.20       81.33     10.11 o 
   9   2   6      313.33      341.82     18.40 o 
  10   2   6       48.37       36.64     13.62 o 
  11   2   6        6.66       14.29     19.29 o 
   1   3   6      109.41      120.64      8.83 o 
   2   3   6     1763.30     1685.40     35.93 o 
   3   3   6    18301.72    18935.22    238.55 o 
   4   3   6     2924.27     2805.35     41.12 o 
   5   3   6     3223.09     3052.76     45.50 o 
   6   3   6     3711.07     3633.86     44.21 o 
   7   3   6      527.57      572.38     15.06 o 
   8   3   6      138.35      181.93     11.05 o 
   9   3   6       15.76        5.50     10.99 o 
  10   3   6        4.25        5.36     15.90 o 
  11   3   6        0.66       11.93     22.54 o 
   0   4   6     1762.91     1872.48     54.33 o 
   1   4   6      423.97      354.95      7.13 o 
   2   4   6      232.95      247.63      6.73 o 
   3   4   6      153.17      172.17      6.24 o 
   4   4   6       11.28       10.96      3.47 o 
   5   4   6        6.95        8.05      5.79 o 
   6   4   6     1540.29     1352.57     25.97 o 
   7   4   6       83.77       75.04     11.39 o 
   8   4   6        1.31       -7.33     10.77 o 
   9   4   6       39.06       65.66     12.92 o 
  10   4   6       49.58       40.15     14.73 o 
  11   4   6        7.27       23.59     23.31 o 
   1   5   6     3568.16     3735.73     47.80 o 
   2   5   6       87.06      111.84      4.81 o 
   3   5   6     3423.75     3364.94     43.69 o 
   4   5   6     2848.25     2833.59     42.15 o 
   5   5   6     2899.92     2789.43     48.31 o 
   6   5   6     3106.42     3177.06     56.56 o 
   7   5   6      521.39      533.79     31.62 o 
   8   5   6      170.24      211.38     15.04 o 
   9   5   6        3.60        1.48     12.69 o 
  10   5   6       33.21       69.67     15.17 o 
   0   6   6     9974.47    10339.39    175.49 o 
   1   6   6     6377.02     6440.58     81.76 o 
   2   6   6     5170.98     5371.35     76.97 o 
   3   6   6      113.19       78.19      6.00 o 
   4   6   6     1304.67     1287.08     21.50 o 
   5   6   6       18.36       14.56      9.30 o 
   6   6   6      131.81      150.44     11.24 o 
   7   6   6       36.32       34.60     11.45 o 
   8   6   6       42.83       24.51     15.51 o 
   9   6   6       66.61       71.15     16.49 o 
  10   6   6       20.56        5.43     18.00 o 
   1   7   6     2686.94     2630.34     29.33 o 
   2   7   6     1437.59     1519.95     23.55 o 
   3   7   6        7.01       12.24      3.47 o 
   4   7   6      671.22      693.28     18.08 o 
   5   7   6      907.33      949.50     22.38 o 
   6   7   6      158.59      161.28     11.74 o 
   7   7   6        0.72       10.86     11.43 o 
   8   7   6       41.19       12.72     13.48 o 
   9   7   6       45.78       45.35     15.64 o 
  10   7   6        0.28        4.31     22.20 o 
   0   8   6    34219.77    34974.42    492.14 o 
   1   8   6     8056.32     7926.47     79.77 o 
   2   8   6     6103.38     6075.00     86.95 o 
   3   8   6      298.72      284.05      8.51 o 
   4   8   6      215.71      179.98      7.55 o 
   5   8   6      323.31      290.35     12.60 o 
   6   8   6       11.52       19.31     10.77 o 
   7   8   6        5.50       -1.64     12.06 o 
   8   8   6       63.44       58.13     14.03 o 
   9   8   6       68.08       32.72     21.82 o 
  10   8   6        0.83      -14.15     23.22 o 
   1   9   6      804.97      850.63     11.19 o 
   2   9   6       89.13       86.17      7.66 o 
   3   9   6      616.13      705.14     26.85 o 
   4   9   6      864.42      843.44     19.12 o 
   5   9   6      187.94      185.05     12.07 o 
   6   9   6      419.42      389.36     20.06 o 
   7   9   6       30.34        6.86     12.54 o 
   8   9   6       15.21      -20.07     20.07 o 
   9   9   6       23.64       21.55     23.78 o 
  10   9   6        9.88       39.68     26.15 o 
   0  10   6      334.04      286.97      9.87 o 
   1  10   6       99.91       78.38      4.60 o 
   2  10   6     1607.76     1550.12     18.03 o 
   3  10   6       96.68      112.12      6.92 o 
   4  10   6      179.80      210.25      7.77 o 
   5  10   6        2.37       -6.24     10.78 o 
   6  10   6        9.08       22.73     14.44 o 
   7  10   6      176.46      137.62     14.42 o 
   8  10   6       40.20       -9.89     22.27 o 
   9  10   6        4.17      -24.77     24.77 o 
   1  11   6       75.37       85.68      5.19 o 
   2  11   6      281.24      301.44      8.43 o 
   3  11   6     1332.89     1339.25     21.83 o 
   4  11   6      512.67      543.34     12.82 o 
   5  11   6      605.09      580.11     20.61 o 
   6  11   6      546.81      553.54     22.65 o 
   7  11   6       90.75      112.50     21.13 o 
   8  11   6       25.41       52.94     23.15 o 
   9  11   6        6.73        4.42     25.98 o 
   0  12   6      890.56      925.10     18.64 o 
   1  12   6     1173.52     1193.05     15.46 o 
   2  12   6       44.42       23.05      6.65 o 
   3  12   6       21.95       28.85      8.96 o 
   4  12   6       74.07       88.40      8.08 o 
   5  12   6       54.61       37.69     13.14 o 
   6  12   6       57.84       89.46     27.56 o 
   7  12   6        3.87      -13.99     21.14 o 
   8  12   6        2.40      -19.73     24.81 o 
   9  12   6        0.13       -0.52     27.13 o 
   1  13   6      282.31      274.38      8.21 o 
   2  13   6      247.34      266.69     10.16 o 
   3  13   6       28.96       38.50      8.58 o 
   4  13   6      483.22      512.95     19.46 o 
   5  13   6      452.24      491.49     20.81 o 
   6  13   6      213.44      194.51     23.27 o 
   7  13   6       32.91       41.51     25.41 o 
   8  13   6       51.11       47.46     25.94 o 
   0  14   6      570.78      555.80     18.23 o 
   1  14   6      630.37      647.58     13.18 o 
   2  14   6      422.03      460.89     27.91 o 
   3  14   6      364.36      383.63     20.28 o 
   4  14   6       53.51       63.01      9.29 o 
   5  14   6        0.51      -12.45     18.34 o 
   6  14   6       23.59       42.67     21.88 o 
   7  14   6      115.64      101.82     25.60 o 
   8  14   6        7.98       22.23     24.86 o 
   1  15   6      167.46      148.19      8.34 o 
   2  15   6       68.60       66.57      9.87 o 
   3  15   6       13.63        3.95     11.08 o 
   4  15   6       66.96       74.35     12.34 o 
   5  15   6       24.99       33.27     23.98 o 
   6  15   6        3.60       11.81     26.62 o 
   7  15   6       35.91        3.95     46.97 o 
   0  16   6      422.90      438.04     17.20 o 
   1  16   6      408.96      399.78     10.85 o 
   2  16   6      502.57      507.13     15.11 o 
   3  16   6       62.44       70.52     10.71 o 
   4  16   6        1.63        4.73     18.70 o 
   5  16   6       10.99        8.48     15.00 o 
   6  16   6        2.03       25.85     24.67 o 
   7  16   6       44.36       56.95     27.13 o 
   1  17   6       12.00        1.48      9.48 o 
   2  17   6        4.83       -4.10     10.75 o 
   3  17   6        8.18       -6.16     12.65 o 
   4  17   6       15.92       -8.51     12.64 o 
   5  17   6       61.89       88.41     28.69 o 
   6  17   6        4.55       11.71     25.66 o 
   0  18   6      105.85      120.63     14.56 o 
   1  18   6      145.07      150.29     10.93 o 
   2  18   6       93.15      110.22     14.29 o 
   3  18   6        0.28        5.19     13.03 o 
   4  18   6        2.92        6.93     13.29 o 
   5  18   6        3.03       40.78     24.41 o 
   1  19   6       14.09       24.14     10.65 o 
   2  19   6       34.29       33.23     15.21 o 
   3  19   6       74.24       71.23     15.58 o 
   4  19   6      113.53      117.70     14.57 o 
   0  20   6       15.11       11.04     15.97 o 
   1  20   6        0.02      -12.26     12.26 o 
   2  20   6       17.41       12.08     16.40 o 
   3  20   6        3.61       17.28     23.24 o 
   1   1   7    22931.51    23909.46    275.35 o 
   2   1   7     4249.42     4423.76     62.81 o 
   3   1   7       44.76       71.41      4.64 o 
   4   1   7    17994.30    17909.04    226.22 o 
   5   1   7     1354.68     1389.69     19.15 o 
   6   1   7     1303.68     1365.45     19.87 o 
   7   1   7        4.48        7.38      7.07 o 
   8   1   7      304.20      387.51     17.10 o 
   9   1   7       93.18       90.26     12.81 o 
  10   1   7        4.09      -14.35     14.35 o 
  11   1   7        0.14        4.13     15.61 o 
   0   2   7    50174.07    50155.44    815.40 o 
   1   2   7     1242.40     1282.04     19.28 o 
   2   2   7     8801.72     9049.99    181.36 o 
   3   2   7     9783.85    10459.55    148.00 o 
   4   2   7        7.59       21.15      4.42 o 
   5   2   7       10.17        1.20      6.73 o 
   6   2   7      208.66      177.20      9.54 o 
   7   2   7      270.16      292.20      9.33 o 
   8   2   7      226.11      206.41     11.02 o 
   9   2   7        0.56       12.61     10.95 o 
  10   2   7       40.20       48.10     14.37 o 
  11   2   7        2.68        8.78     18.56 o 
   1   3   7        5.90        4.05      3.21 o 
   2   3   7     5539.60     5662.93    114.28 o 
   3   3   7     2780.24     3124.22     40.53 o 
   4   3   7      751.64      693.53     11.48 o 
   5   3   7       62.71       53.22      5.71 o 
   6   3   7     1178.53     1193.36     17.61 o 
   7   3   7      263.09      247.85     11.60 o 
   8   3   7       24.68       10.49      9.83 o 
   9   3   7        4.09        8.42     10.75 o 
  10   3   7       17.73        5.93     16.91 o 
  11   3   7       20.01       41.76     18.62 o 
   0   4   7    40446.87    39944.89    795.81 o 
   1   4   7     1139.37     1221.40     21.57 o 
   2   4   7     8521.62     8002.00    145.54 o 
   3   4   7     1308.11     1255.64     20.17 o 
   4   4   7      207.95      169.87      5.89 o 
   5   4   7      160.92      169.05      7.56 o 
   6   4   7     2049.66     2012.57     38.72 o 
   7   4   7      101.50       92.83     11.44 o 
   8   4   7      208.62      189.36     12.33 o 
   9   4   7        0.24      -12.74     12.74 o 
  10   4   7       48.81       48.27     14.84 o 
   1   5   7       96.47      120.90      3.82 o 
   2   5   7      981.04     1052.84     17.52 o 
   3   5   7      137.42      153.63      6.64 o 
   4   5   7     1357.99     1299.98     21.43 o 
   5   5   7       68.58       71.69      9.92 o 
   6   5   7       92.69       90.39     10.50 o 
   7   5   7      216.68      173.04     12.73 o 
   8   5   7       50.03       70.10     16.89 o 
   9   5   7       33.77       26.14     12.64 o 
  10   5   7        0.86      -14.41     14.41 o 
   0   6   7     1612.32     1386.52     21.84 o 
   1   6   7       51.97       60.33      4.84 o 
   2   6   7     9483.46     8834.14    125.58 o 
   3   6   7      219.82      180.60      5.95 o 
   4   6   7        3.19       -1.77      7.49 o 
   5   6   7       46.94       22.79      8.48 o 
   6   6   7      350.66      329.16     13.69 o 
   7   6   7        0.32        2.88     11.30 o 
   8   6   7      408.55      388.04     49.90 o 
   9   6   7       11.99       -0.09     12.86 o 
  10   6   7       59.52      106.50     18.29 o 
   1   7   7     3723.38     3947.47     43.08 o 
   2   7   7     3302.61     3358.46     43.88 o 
   3   7   7      357.33      368.05      8.52 o 
   4   7   7     3067.41     2946.12     52.16 o 
   5   7   7        1.60        1.29     10.78 o 
   6   7   7     1620.56     1656.14     34.30 o 
   7   7   7       21.19       24.77     12.16 o 
   8   7   7        2.75        3.60     15.49 o 
   9   7   7       19.38       16.19     21.86 o 
  10   7   7       14.13      -18.54     18.54 o 
   0   8   7     2664.30     2581.86     44.45 o 
   1   8   7        9.34       16.88      5.32 o 
   2   8   7      279.85      302.53     10.08 o 
   3   8   7        4.10       -0.49      6.45 o 
   4   8   7      486.97      467.52     12.13 o 
   5   8   7       68.76      103.15     10.66 o 
   6   8   7       88.31       83.87     11.43 o 
   7   8   7        2.17        7.24     12.15 o 
   8   8   7        1.42        5.41     13.78 o 
   9   8   7       65.17       51.15     21.98 o 
  10   8   7       11.93       -8.51     19.27 o 
   1   9   7       33.34       31.14      3.94 o 
   2   9   7     1342.01     1379.02     18.41 o 
   3   9   7       33.80        8.34     11.90 o 
   4   9   7     1669.18     1649.91     32.62 o 
   5   9   7       18.93       34.63     10.52 o 
   6   9   7     2027.49     2144.03     42.43 o 
   7   9   7       24.57       18.05     12.83 o 
   8   9   7       65.44       94.23     15.07 o 
   9   9   7        4.00        4.97     23.91 o 
  10   9   7        0.90      -15.77     25.38 o 
   0  10   7     1493.29     1412.68     23.59 o 
   1  10   7       11.13       22.04      4.36 o 
   2  10   7     1936.61     1892.29     26.86 o 
   3  10   7      284.07      292.62     10.43 o 
   4  10   7      240.64      236.13     11.91 o 
   5  10   7      257.35      273.36     14.10 o 
   6  10   7       64.66       70.20     12.56 o 
   7  10   7       34.27       24.26     13.69 o 
   8  10   7       86.14       46.61     23.19 o 
   9  10   7        5.42      -16.26     24.13 o 
   1  11   7       41.01       30.03      4.94 o 
   2  11   7      101.25       87.46      6.42 o 
   3  11   7      152.86      138.84      7.95 o 
   4  11   7     1001.90     1078.31     18.75 o 
   5  11   7       70.54       59.72     14.29 o 
   6  11   7        3.40        9.67     12.96 o 
   7  11   7       14.22       25.24     13.96 o 
   8  11   7       29.61       26.07     22.65 o 
   9  11   7        0.04       11.15     24.47 o 
   0  12   7    10163.89    10038.12    143.41 o 
   1  12   7       84.74       74.98      6.29 o 
   2  12   7     2082.67     2060.06     27.38 o 
   3  12   7       99.61      115.22      8.76 o 
   4  12   7      113.09      111.72      8.42 o 
   5  12   7       86.55      110.12     27.84 o 
   6  12   7        4.39      -11.36     13.86 o 
   7  12   7       36.66       12.77     30.81 o 
   8  12   7       55.72       49.16     23.29 o 
   9  12   7        5.61      -15.64     27.44 o 
   1  13   7      183.46      185.78      8.66 o 
   2  13   7      376.17      355.36     11.05 o 
   3  13   7      176.48      165.91      9.58 o 
   4  13   7      429.53      417.58     18.62 o 
   5  13   7       23.04       19.78     13.93 o 
   6  13   7       38.36       24.23     20.85 o 
   7  13   7        0.21       -1.48     23.47 o 
   8  13   7       32.09        7.80     25.51 o 
   0  14   7     1209.42     1129.23     40.97 o 
   1  14   7        0.80        6.84      7.49 o 
   2  14   7      335.29      376.64     11.93 o 
   3  14   7      801.60      766.58     17.61 o 
   4  14   7       67.71       54.79      9.58 o 
   5  14   7        3.50       -2.03     14.62 o 
   6  14   7       22.68       46.98     21.19 o 
   7  14   7       48.22       27.01     27.35 o 
   8  14   7       21.36       29.14     25.70 o 
   1  15   7       57.00       53.78      7.88 o 
   2  15   7      425.84      427.33     26.49 o 
   3  15   7       94.53      113.09     12.02 o 
   4  15   7      642.88      642.22     17.07 o 
   5  15   7       40.44       54.08     15.95 o 
   6  15   7      247.69      262.63     27.05 o 
   7  15   7        2.13       21.10     23.51 o 
   0  16   7      143.59      130.87     13.81 o 
   1  16   7       46.28       47.66      8.95 o 
   2  16   7       10.49       15.29     10.07 o 
   3  16   7        1.53       -0.08     11.45 o 
   4  16   7        3.64        5.22     13.93 o 
   5  16   7        2.86        9.00     23.57 o 
   6  16   7       18.40       40.43     24.96 o 
   7  16   7        7.93       -4.81     26.40 o 
   1  17   7        0.65       -5.80      9.54 o 
   2  17   7       58.06       64.89     10.99 o 
   3  17   7        4.54       -4.44     11.67 o 
   4  17   7      283.75      275.26     14.64 o 
   5  17   7        0.17       14.70     19.15 o 
   6  17   7      143.01      183.05     45.40 o 
   0  18   7      135.53      130.95     15.28 o 
   1  18   7        9.55        1.82     10.43 o 
   2  18   7      175.24      151.52     13.63 o 
   3  18   7      148.11      150.24     14.15 o 
   4  18   7       59.52       28.13     15.86 o 
   5  18   7       63.75       90.41     25.46 o 
   1  19   7        5.21       13.46     10.84 o 
   2  19   7       12.74       16.25     13.68 o 
   3  19   7        0.18        1.96     18.07 o 
   4  19   7       17.11       35.75     15.46 o 
   0  20   7      212.55      229.72     21.38 o 
   1  20   7        6.53       -8.06     11.45 o 
   2  20   7       61.79       85.67     20.74 o 
   3  20   7       19.61       17.51     21.31 o 
   0   0   8     6595.37     6424.96    181.67 o 
   1   0   8    46670.65    45991.82    747.60 o 
   2   0   8      427.62      437.46     11.80 o 
   3   0   8     6030.73     6096.86    173.14 o 
   4   0   8      379.94      437.53     26.01 o 
   5   0   8     1680.05     1679.87     31.55 o 
   6   0   8       63.37       61.03      8.78 o 
   7   0   8     1228.65     1122.41     26.50 o 
   8   0   8      412.01      442.96     28.66 o 
   9   0   8        6.63      -12.94     18.09 o 
  10   0   8        0.80       -3.62     20.21 o 
  11   0   8       46.91       67.84     31.34 o 
   1   1   8      526.31      525.38      6.66 o 
   2   1   8        7.96        5.03      3.56 o 
   3   1   8    10677.73    11299.24    184.59 o 
   4   1   8     1020.33     1007.93     20.29 o 
   5   1   8     1934.17     1840.63     29.02 o 
   6   1   8       89.60       92.31      6.48 o 
   7   1   8      107.00      141.00      7.98 o 
   8   1   8        8.68       -3.16      9.44 o 
   9   1   8       26.76       39.75     12.70 o 
  10   1   8       59.76       53.34     14.72 o 
  11   1   8        0.51       -5.27     17.78 o 
   0   2   8     1475.02     1354.38     23.05 o 
   1   2   8      662.49      634.09      7.84 o 
   2   2   8       28.70       27.47      7.65 o 
   3   2   8     2180.91     1963.21     29.55 o 
   4   2   8      105.89      108.92      5.37 o 
   5   2   8      625.78      656.89     23.45 o 
   6   2   8       32.23       24.07      6.16 o 
   7   2   8       54.17       42.81      8.61 o 
   8   2   8      251.66      251.33     13.79 o 
   9   2   8       54.04       61.69     15.19 o 
  10   2   8        3.60       42.42     14.69 o 
  11   2   8       31.47       80.32     20.51 o 
   1   3   8     1722.59     1839.68     31.13 o 
   2   3   8       39.88       45.62      4.94 o 
   3   3   8    14610.38    14584.80    167.74 o 
   4   3   8     3686.82     3750.39     48.76 o 
   5   3   8     2694.96     2650.26     46.23 o 
   6   3   8      709.05      672.72     14.37 o 
   7   3   8     1849.21     1859.97     30.24 o 
   8   3   8       82.88       59.58     10.27 o 
   9   3   8      134.54      186.34     15.34 o 
  10   3   8       35.92       60.27     17.56 o 
   0   4   8      956.96     1037.22     22.40 o 
   1   4   8      235.02      246.68      6.55 o 
   2   4   8      334.03      398.66      9.71 o 
   3   4   8      844.01      995.27     16.80 o 
   4   4   8      100.02       94.47      5.39 o 
   5   4   8      252.41      255.28     12.58 o 
   6   4   8      136.22      121.16     10.94 o 
   7   4   8       19.17       10.42     10.06 o 
   8   4   8       97.08       90.32     11.74 o 
   9   4   8       17.06        9.16     12.64 o 
  10   4   8        6.74      -16.15     16.15 o 
   1   5   8     5229.04     5458.45     63.45 o 
   2   5   8     1306.47     1264.25     20.26 o 
   3   5   8     5000.70     5092.20     65.33 o 
   4   5   8     3221.24     3158.10     54.88 o 
   5   5   8     3192.33     3236.62     57.11 o 
   6   5   8        6.87       32.11     10.05 o 
   7   5   8      593.97      583.83     21.45 o 
   8   5   8       93.38      129.18     12.76 o 
   9   5   8       36.69       73.13     13.45 o 
  10   5   8       35.94       31.58     14.49 o 
   0   6   8       44.48       38.42      5.41 o 
   1   6   8    12192.07    12366.21    142.27 o 
   2   6   8     4465.87     4659.24     67.36 o 
   3   6   8     3227.94     3139.75     41.36 o 
   4   6   8       48.15       88.97     19.74 o 
   5   6   8      371.71      381.28     14.70 o 
   6   6   8       10.58        9.12      9.92 o 
   7   6   8      211.68      178.00     13.53 o 
   8   6   8      310.16      327.09     45.98 o 
   9   6   8      299.52      331.28     16.74 o 
  10   6   8       27.09       32.99     15.10 o 
   1   7   8     1146.96     1184.84     14.45 o 
   2   7   8      370.99      354.45      9.85 o 
   3   7   8      310.50      284.03     12.08 o 
   4   7   8      707.41      668.38     13.93 o 
   5   7   8        5.38       -4.27      9.38 o 
   6   7   8       35.40       22.89     11.24 o 
   7   7   8        1.17        1.06     17.85 o 
   8   7   8        0.10       -4.35     13.96 o 
   9   7   8        0.26       -1.57     13.36 o 
  10   7   8        0.67      -12.00     17.62 o 
   0   8   8     4129.80     4204.00     61.05 o 
   1   8   8    10266.75    10167.41    108.84 o 
   2   8   8      165.80      135.50      5.05 o 
   3   8   8     3549.81     3440.10     51.37 o 
   4   8   8       97.30       77.82      6.50 o 
   5   8   8       48.80       49.32     10.23 o 
   6   8   8     1182.20     1109.21     26.95 o 
   7   8   8       14.10       -6.46     12.69 o 
   8   8   8      112.24      140.13     15.50 o 
   9   8   8      102.12      100.41     16.71 o 
  10   8   8       80.21       83.00     19.18 o 
   1   9   8      926.12      958.00     13.12 o 
   2   9   8      428.97      454.22     11.45 o 
   3   9   8      392.19      434.10     14.61 o 
   4   9   8      175.82      178.75     14.77 o 
   5   9   8      338.85      340.66     26.06 o 
   6   9   8        1.73        3.72     12.15 o 
   7   9   8      106.44      112.32     14.27 o 
   8   9   8       76.18       78.74     20.82 o 
   9   9   8       19.47        2.00     22.73 o 
  10   9   8       25.46       11.68     20.06 o 
   0  10   8     2654.44     2650.15     40.37 o 
   1  10   8     2953.12     2891.41     30.86 o 
   2  10   8      500.21      512.18     12.67 o 
   3  10   8     1824.52     1767.18     26.19 o 
   4  10   8      124.82       98.88      9.08 o 
   5  10   8       12.32       -0.73     17.50 o 
   6  10   8       57.13        3.76     15.16 o 
   7  10   8      391.61      386.80     18.26 o 
   8  10   8      136.55      162.41     21.51 o 
   9  10   8        2.07       -0.93     24.85 o 
   1  11   8     2421.64     2446.92     28.79 o 
   2  11   8      598.01      621.78     12.47 o 
   3  11   8     1973.19     2029.06     29.72 o 
   4  11   8      954.76      969.33     17.51 o 
   5  11   8     1178.86     1201.46     46.99 o 
   6  11   8       71.43       87.59     14.25 o 
   7  11   8      340.97      389.30     19.00 o 
   8  11   8       12.05      -22.01     22.01 o 
   9  11   8       17.20      -11.75     26.12 o 
   0  12   8     3153.31     3167.20     48.37 o 
   1  12   8      116.50      118.64      6.76 o 
   2  12   8       28.73       35.25      6.98 o 
   3  12   8      516.47      556.07     14.68 o 
   4  12   8      127.35      158.77     10.86 o 
   5  12   8        1.39       -8.41     17.80 o 
   6  12   8        2.22        8.57     15.90 o 
   7  12   8       48.15       22.28     21.52 o 
   8  12   8       22.56       33.38     23.17 o 
   9  12   8        1.14       -2.41     25.91 o 
   1  13   8       13.87        7.65      6.52 o 
   2  13   8      400.25      390.85     15.58 o 
   3  13   8      791.69      791.01     16.82 o 
   4  13   8      438.87      453.70     24.09 o 
   5  13   8      360.51      417.50     18.59 o 
   6  13   8       89.70       98.68     16.32 o 
   7  13   8      120.22      143.87     25.76 o 
   8  13   8        9.78       22.07     40.12 o 
   0  14   8        5.07       25.01     10.88 o 
   1  14   8      288.77      286.82     11.71 o 
   2  14   8       39.36       33.96      9.32 o 
   3  14   8      725.30      724.95     17.57 o 
   4  14   8       11.98        7.29      9.31 o 
   5  14   8      123.94      127.46     11.09 o 
   6  14   8       30.29       -3.46     21.32 o 
   7  14   8        7.74       -9.72     24.91 o 
   8  14   8        7.64       15.29     26.51 o 
   1  15   8        4.34       -8.21      8.21 o 
   2  15   8       75.61       49.12     10.27 o 
   3  15   8      261.74      283.27     15.90 o 
   4  15   8       48.49       60.01     12.25 o 
   5  15   8        2.60        2.67     10.53 o 
   6  15   8        6.36       38.41     22.81 o 
   7  15   8        5.54       -8.07     23.85 o 
   0  16   8     1197.48     1259.25     58.55 o 
   1  16   8      379.87      409.39     12.28 o 
   2  16   8       11.88       10.26     14.58 o 
   3  16   8       13.19       13.96     10.72 o 
   4  16   8       33.72       19.80     14.21 o 
   5  16   8       13.10       25.34     12.40 o 
   6  16   8        2.08        1.13     23.15 o 
   7  16   8       16.11      -13.83     26.43 o 
   1  17   8        2.24       -0.68      9.61 o 
   2  17   8       36.53       31.81     12.37 o 
   3  17   8       22.76       20.49     11.28 o 
   4  17   8        0.52       -4.26     15.31 o 
   5  17   8       41.90       49.85     15.54 o 
   6  17   8        8.57       -7.13     25.07 o 
   0  18   8       86.04       70.37     15.56 o 
   1  18   8       85.97       95.02     11.91 o 
   2  18   8       28.18       45.25     13.21 o 
   3  18   8        5.18      -15.01     15.01 o 
   4  18   8       15.72       17.28     27.29 o 
   5  18   8        0.04       26.47     24.44 o 
   1  19   8       17.78       11.98     11.29 o 
   2  19   8       99.54      102.57     14.29 o 
   3  19   8       70.51       38.44     15.74 o 
   4  19   8        8.63       -6.56     15.11 o 
   0  20   8        8.55       -6.28     16.38 o 
   1  20   8        7.57        0.64     11.72 o 
   2  20   8       31.71       28.33     16.51 o 
   3  20   8       16.69        9.25     16.41 o 
   1   1   9    11450.13    12053.24    128.17 o 
   2   1   9     5446.58     5916.48     68.45 o 
   3   1   9     9341.79     9396.27    153.95 o 
   4   1   9     1248.93     1236.44     24.24 o 
   5   1   9     3883.09     3896.67     57.52 o 
   6   1   9       32.14       20.33      6.16 o 
   7   1   9     1568.23     1546.65     25.34 o 
   8   1   9      414.30      443.40     15.32 o 
   9   1   9        6.15        3.83     12.36 o 
  10   1   9        2.48        8.22     13.86 o 
  11   1   9        9.50       -6.73     15.52 o 
   0   2   9    16626.75    17458.19    347.16 o 
   1   2   9     4259.98     4125.04     47.94 o 
   2   2   9      395.72      404.91      6.88 o 
   3   2   9      781.54      569.13     16.28 o 
   4   2   9     1852.92     1821.98     23.26 o 
   5   2   9      569.21      574.52     15.69 o 
   6   2   9      293.94      326.33     10.43 o 
   7   2   9      557.98      520.23     15.40 o 
   8   2   9        8.09        3.96     10.88 o 
   9   2   9      371.70      432.33     17.13 o 
  10   2   9       26.24       27.63     14.69 o 
   1   3   9       14.21        2.98      2.83 o 
   2   3   9      356.94      331.41      8.49 o 
   3   3   9     3533.90     3572.09     51.92 o 
   4   3   9      325.44      327.76      8.47 o 
   5   3   9     2616.25     2607.38     45.34 o 
   6   3   9        3.44       -1.43      8.12 o 
   7   3   9        5.72       22.39      8.68 o 
   8   3   9       11.49        1.58     11.19 o 
   9   3   9        9.72       12.73     13.05 o 
  10   3   9        4.22       -0.54     16.75 o 
   0   4   9     2472.89     2443.23     35.41 o 
   1   4   9    29527.60    30202.39    425.53 o 
   2   4   9     2370.94     2284.63     34.12 o 
   3   4   9     7657.01     7667.18    109.18 o 
   4   4   9      545.19      484.86     10.56 o 
   5   4   9      488.53      444.38     18.11 o 
   6   4   9       40.62       46.91     10.25 o 
   7   4   9      287.65      277.15     12.30 o 
   8   4   9       38.47       11.47     11.32 o 
   9   4   9      231.85      281.58     27.32 o 
  10   4   9        1.50        3.68     17.47 o 
   1   5   9     1831.75     2004.67     23.99 o 
   2   5   9      715.95      888.27     15.37 o 
   3   5   9      887.04      914.43     14.17 o 
   4   5   9     1470.14     1470.34     28.92 o 
   5   5   9      546.64      529.50     17.24 o 
   6   5   9      125.64      124.38     11.07 o 
   7   5   9       73.17       66.04     11.79 o 
   8   5   9       15.25       21.49     12.09 o 
   9   5   9        5.77        1.40     13.34 o 
  10   5   9        2.32        5.62     17.61 o 
   0   6   9      265.65      228.95      8.06 o 
   1   6   9     7978.97     8054.08     93.23 o 
   2   6   9       86.84       70.10      5.37 o 
   3   6   9     3442.61     3375.08     49.61 o 
   4   6   9     1985.62     1873.24     35.47 o 
   5   6   9       93.92       91.23     10.14 o 
   6   6   9      682.50      715.52     21.14 o 
   7   6   9      237.07      288.12     16.95 o 
   8   6   9        0.13      -11.61     11.61 o 
   9   6   9        2.07       -0.65     13.96 o 
  10   6   9        0.67       21.17     15.21 o 
   1   7   9       17.05       14.47      3.28 o 
   2   7   9     1218.02     1335.32     19.85 o 
   3   7   9     5206.73     4995.66     83.85 o 
   4   7   9       43.91       37.85      5.67 o 
   5   7   9     2193.38     2145.48     40.81 o 
   6   7   9     1032.33     1000.13     25.22 o 
   7   7   9      649.75      666.11     23.04 o 
   8   7   9      200.18      255.35     16.97 o 
   9   7   9        8.74       19.50     13.73 o 
  10   7   9       13.08       28.97     18.96 o 
   0   8   9      617.12      689.91     13.62 o 
   1   8   9      217.28      244.58      7.25 o 
   2   8   9      102.04      105.83      6.60 o 
   3   8   9      389.95      380.44     12.15 o 
   4   8   9       61.20       85.77      7.08 o 
   5   8   9      109.48       77.70     10.96 o 
   6   8   9      262.61      189.63     13.54 o 
   7   8   9       18.04       -0.43     12.00 o 
   8   8   9       10.91        7.53     14.38 o 
   9   8   9       14.09        8.58     16.42 o 
  10   8   9        0.28       -9.47     20.21 o 
   1   9   9      254.08      234.78      6.15 o 
   2   9   9      200.98      246.35      9.87 o 
   3   9   9     2462.63     2538.68     43.67 o 
   4   9   9      668.04      689.98     14.71 o 
   5   9   9     1007.43     1017.53     53.71 o 
   6   9   9      224.20      233.53     21.42 o 
   7   9   9      126.52      123.80     17.32 o 
   8   9   9      238.17      253.72     24.93 o 
   9   9   9        1.30       -4.46     21.93 o 
   0  10   9       45.10       57.51      6.76 o 
   1  10   9     3801.54     3958.72     41.34 o 
   2  10   9      468.16      476.11     11.59 o 
   3  10   9     1524.94     1518.41     23.34 o 
   4  10   9      530.45      579.07     12.84 o 
   5  10   9        6.63       -0.96     12.39 o 
   6  10   9       22.59        4.26     21.19 o 
   7  10   9       27.30       14.74     20.07 o 
   8  10   9       23.39        9.20     15.89 o 
   9  10   9       31.96       -8.38     24.25 o 
   1  11   9     2224.13     2204.39     26.42 o 
   2  11   9      324.76      357.07     13.01 o 
   3  11   9       64.56       59.52      7.83 o 
   4  11   9      774.56      811.26     23.20 o 
   5  11   9       54.45       72.87     13.30 o 
   6  11   9       13.71        6.43     13.94 o 
   7  11   9       36.32       10.26     18.10 o 
   8  11   9        9.77      -19.70     23.13 o 
   9  11   9        3.23       22.89     26.99 o 
   0  12   9     3019.63     3008.47     46.04 o 
   1  12   9     1943.00     1943.09     24.05 o 
   2  12   9      642.10      668.78     13.89 o 
   3  12   9      112.19      113.46      8.75 o 
   4  12   9        9.55        0.93      8.02 o 
   5  12   9       92.78       55.85     13.51 o 
   6  12   9       19.85       11.75     14.62 o 
   7  12   9      123.32      118.23     16.60 o 
   8  12   9        3.43      -10.81     23.63 o 
   1  13   9       32.66       22.87      8.46 o 
   2  13   9        8.83       -8.17      8.17 o 
   3  13   9      117.26      111.94      9.38 o 
   4  13   9       34.36       48.34      8.99 o 
   5  13   9       89.82      129.62     15.75 o 
   6  13   9       51.74       40.50     15.77 o 
   7  13   9       21.90       -5.31     22.61 o 
   8  13   9        0.24        2.27     25.83 o 
   0  14   9      868.45      882.20     22.45 o 
   1  14   9      372.42      373.43     13.98 o 
   2  14   9       80.37       80.68      9.59 o 
   3  14   9       60.59       83.27      9.92 o 
   4  14   9       61.43       38.90      9.73 o 
   5  14   9       49.75       36.04     10.09 o 
   6  14   9        0.88       -3.34     16.06 o 
   7  14   9      119.25      144.08     38.54 o 
   8  14   9        3.69        6.01     30.80 o 
   1  15   9      305.11      277.58     10.40 o 
   2  15   9        5.17       -2.01      9.73 o 
   3  15   9      613.05      658.77     28.48 o 
   4  15   9       49.12       45.40     10.53 o 
   5  15   9      174.74      164.82     13.67 o 
   6  15   9        3.55      -18.98     39.31 o 
   7  15   9       66.05       53.32     25.30 o 
   0  16   9       37.39       52.74     12.97 o 
   1  16   9      105.49       86.54     11.05 o 
   2  16   9        0.26        0.22     11.52 o 
   3  16   9        1.44      -11.93     12.97 o 
   4  16   9        4.89        8.16     10.87 o 
   5  16   9        5.21       21.47     12.65 o 
   6  16   9        4.42       15.31     24.38 o 
   1  17   9      176.10      171.05     10.99 o 
   2  17   9        0.45       -5.14     12.62 o 
   3  17   9        8.74       20.74     11.62 o 
   4  17   9       28.20       24.64     17.61 o 
   5  17   9      270.19      260.21     27.67 o 
   6  17   9       16.63        2.98     24.54 o 
   0  18   9      103.79       82.17     15.51 o 
   1  18   9      120.39      121.62     11.43 o 
   2  18   9       90.86       82.57     13.55 o 
   3  18   9       38.37       23.68     13.60 o 
   4  18   9        1.39      -16.06     16.06 o 
   5  18   9       10.22       -9.95     24.17 o 
   1  19   9       10.05       15.52     11.26 o 
   2  19   9        3.20       17.81     14.03 o 
   3  19   9       37.47       55.37     16.06 o 
   4  19   9        2.22      -18.66     18.66 o 
   0  20   9        1.66       -6.84     16.84 o 
   1  20   9      105.62      114.23     12.47 o 
   2  20   9       40.11       50.87     14.96 o 
   0   0  10    22233.88    21450.72    603.44 o 
   1   0  10     5773.98     6244.26    102.04 o 
   2   0  10    28987.71    29518.24    416.48 o 
   3   0  10       14.44        7.80      4.78 o 
   5   0  10     1075.61     1098.99     37.71 o 
   6   0  10      319.46      299.72     13.02 o 
   7   0  10       84.17       85.64     14.43 o 
   8   0  10      513.93      470.87     22.49 o 
   9   0  10       18.32       24.61     24.14 o 
  10   0  10        2.71       24.83     21.09 o 
   1   1  10     5679.42     5885.50     68.09 o 
   2   1  10     1489.29     1457.36     18.09 o 
   3   1  10      621.82      713.33     16.54 o 
   4   1  10      860.44      920.28     31.75 o 
   5   1  10      642.95      658.27     14.34 o 
   6   1  10       91.18       90.38      7.39 o 
   7   1  10       20.38        8.83      8.48 o 
   8   1  10        3.44      -11.71     11.71 o 
   9   1  10        7.56       33.39     13.56 o 
  10   1  10        2.30        2.59     13.50 o 
   0   2  10    10512.19    10585.70    171.94 o 
   1   2  10       17.02       21.15      2.75 o 
   2   2  10    20279.03    20582.10    236.35 o 
   3   2  10        3.63       -3.04      3.04 o 
   4   2  10      420.96      369.47      9.43 o 
   5   2  10     1155.44     1149.76     23.72 o 
   6   2  10      433.21      417.93     14.01 o 
   7   2  10      144.88      144.73      9.49 o 
   8   2  10      275.69      273.66     12.31 o 
   9   2  10        0.60       -3.63     12.79 o 
  10   2  10       96.28      108.75     18.27 o 
   1   3  10        3.59        4.57      4.34 o 
   2   3  10    16487.54    16972.66    247.77 o 
   3   3  10     1687.08     1705.38     23.80 o 
   4   3  10     4049.76     4035.75     52.81 o 
   5   3  10      222.16      229.29     19.58 o 
   6   3  10     2002.22     2089.83     34.22 o 
   7   3  10      136.15      109.49     10.48 o 
   8   3  10      100.45      160.00     12.53 o 
   9   3  10      142.25      157.45     16.60 o 
  10   3  10       12.89       13.84     17.08 o 
   0   4  10      355.05      324.89      6.89 o 
   1   4  10      816.01      935.95     12.21 o 
   2   4  10        3.53       13.08      5.04 o 
   3   4  10       29.84       33.75      3.99 o 
   4   4  10       67.45       67.99      7.63 o 
   5   4  10      102.97       68.00      8.86 o 
   6   4  10       77.07       65.71      9.06 o 
   7   4  10      147.77       98.05     10.96 o 
   8   4  10       13.85       14.66     11.52 o 
   9   4  10        0.05       16.99     13.50 o 
  10   4  10      105.73      150.52     24.65 o 
   1   5  10      553.95      549.21     11.07 o 
   2   5  10     3299.10     3454.98     50.67 o 
   3   5  10      288.84      246.27      6.90 o 
   4   5  10     3554.98     3524.01     61.05 o 
   5   5  10       35.19       15.09      9.10 o 
   6   5  10     1552.69     1548.02     50.79 o 
   7   5  10        5.67        9.96     10.68 o 
   8   5  10      295.89      328.08     14.74 o 
   9   5  10       34.53       27.97     13.31 o 
  10   5  10       25.06       35.12     17.39 o 
   0   6  10     1561.45     1420.54     25.39 o 
   1   6  10      151.39      129.72      3.84 o 
   2   6  10     2682.48     2643.47     39.74 o 
   3   6  10      111.16      125.84      5.60 o 
   4   6  10      157.76      148.05      6.97 o 
   5   6  10      803.79      872.66     30.74 o 
   6   6  10      116.38      133.40     11.86 o 
   7   6  10      474.34      482.66     34.14 o 
   8   6  10       29.74       23.64     12.57 o 
   9   6  10        0.54      -11.80     13.30 o 
  10   6  10       18.60       18.63     16.84 o 
   1   7  10      217.29      196.39      4.78 o 
   2   7  10     1059.18     1086.43     17.01 o 
   3   7  10       32.24       51.51      6.88 o 
   4   7  10     1150.23     1127.11     20.15 o 
   5   7  10      264.92      266.22     12.55 o 
   6   7  10      535.82      564.14     20.68 o 
   7   7  10        3.05       11.97     15.67 o 
   8   7  10       19.08        8.58     14.67 o 
   9   7  10        1.30       -9.23     14.15 o 
  10   7  10        4.26       23.19     15.36 o 
   0   8  10     6078.71     5764.19     95.36 o 
   1   8  10       65.32       61.78      4.08 o 
   2   8  10     5331.10     5372.88     69.35 o 
   3   8  10       21.48       18.63      7.56 o 
   4   8  10      207.21      220.65     12.40 o 
   5   8  10      992.30      915.99     23.79 o 
   6   8  10       40.60       31.31     12.34 o 
   7   8  10      168.18      152.86     14.56 o 
   8   8  10      137.29      114.43     15.76 o 
   9   8  10       36.58       24.32     14.85 o 
  10   8  10       95.42      129.26     19.92 o 
   1   9  10       39.63       37.45      5.15 o 
   2   9  10      413.50      413.38     11.72 o 
   3   9  10        9.10        9.76      6.38 o 
   4   9  10     1434.20     1419.66     21.79 o 
   5   9  10        0.63        3.20     16.59 o 
   6   9  10       22.26        9.32     12.48 o 
   7   9  10       18.65       25.64     14.55 o 
   8   9  10       28.14        9.85     16.05 o 
   9   9  10        0.65        8.11     17.59 o 
   0  10  10       56.82       55.34     11.30 o 
   1  10  10      932.04      939.45     20.51 o 
   2  10  10      978.79      983.67     15.63 o 
   3  10  10      146.66      192.39      8.43 o 
   4  10  10      444.55      446.86     11.32 o 
   5  10  10       15.11       -9.30     11.43 o 
   6  10  10      103.94      111.09     19.45 o 
   7  10  10       11.28      -11.66     14.57 o 
   8  10  10       45.01       20.97     16.03 o 
   9  10  10        3.73       -2.54     25.51 o 
   1  11  10       20.73       12.25      5.75 o 
   2  11  10      565.05      586.23     12.36 o 
   3  11  10      290.13      277.96      9.80 o 
   4  11  10     1085.19     1125.18     30.89 o 
   5  11  10      111.30       90.35     13.66 o 
   6  11  10      491.89      507.84     25.20 o 
   7  11  10        5.94      -15.12     15.12 o 
   8  11  10       10.71        5.50     16.89 o 
   9  11  10        1.87       27.92     26.12 o 
   0  12  10       53.47       63.67      9.92 o 
   1  12  10        3.35        9.87      6.23 o 
   2  12  10        7.13       17.87      6.92 o 
   3  12  10       64.69       80.78      8.68 o 
   4  12  10      265.36      261.75     10.08 o 
   5  12  10       35.44       46.65     14.01 o 
   6  12  10        8.46      -13.28     14.63 o 
   7  12  10        1.65      -15.92     15.92 o 
   8  12  10        0.26        5.14     24.20 o 
   1  13  10      220.59      196.37      7.96 o 
   2  13  10      266.68      308.85     14.94 o 
   3  13  10       47.82       40.11      8.91 o 
   4  13  10      419.08      463.37     19.24 o 
   5  13  10       57.05       61.13      9.23 o 
   6  13  10      649.40      695.68     43.16 o 
   7  13  10        6.41      -12.66     21.75 o 
   8  13  10       15.26       34.56     44.62 o 
   0  14  10     1116.72     1130.29     26.21 o 
   1  14  10      186.35      175.99      9.20 o 
   2  14  10      475.58      497.83     15.50 o 
   3  14  10       38.35       44.26     11.63 o 
   4  14  10      226.01      239.31     14.34 o 
   5  14  10        3.08       14.47     11.00 o 
   6  14  10        5.30        5.98     16.42 o 
   7  14  10        2.58        4.59     22.91 o 
   8  14  10      101.58       46.63     29.35 o 
   1  15  10      186.87      165.51      9.81 o 
   2  15  10      257.27      273.39     11.93 o 
   3  15  10        3.91        5.48     10.24 o 
   4  15  10       14.71       -0.89     10.39 o 
   5  15  10        6.58       11.16     10.93 o 
   6  15  10       15.61       37.96     26.35 o 
   7  15  10        1.03       37.26     26.03 o 
   0  16  10     1371.47     1405.46     31.72 o 
   1  16  10       32.74       23.64      9.49 o 
   2  16  10      629.92      656.90     20.05 o 
   3  16  10        9.41        7.32     12.55 o 
   4  16  10      318.01      327.04     13.45 o 
   5  16  10       26.93       28.81     11.99 o 
   6  16  10        1.78        5.62     24.17 o 
   1  17  10        1.58        0.42     10.12 o 
   2  17  10       24.26        6.62     12.71 o 
   3  17  10        5.40      -14.01     14.01 o 
   4  17  10       51.03       42.93     11.86 o 
   5  17  10        5.57        3.64     13.38 o 
   6  17  10       31.79       47.33     24.16 o 
   0  18  10      242.80      272.30     24.21 o 
   1  18  10        0.44        3.62     10.66 o 
   2  18  10      121.04      124.11     14.12 o 
   3  18  10        3.98      -14.54     18.53 o 
   4  18  10       11.55        7.14     14.71 o 
   5  18  10        1.02       11.63     53.36 o 
   1  19  10        0.07      -11.35     11.35 o 
   2  19  10      157.55      136.08     15.00 o 
   3  19  10        4.61       -0.61     14.28 o 
   4  19  10       82.42       91.04     36.11 o 
   0  20  10       66.97       79.00     18.64 o 
   1  20  10        0.57        1.03     12.17 o 
   2  20  10        0.49       -2.62     14.68 o 
   1   1  11     5018.81     5390.45     68.47 o 
   2   1  11     5764.02     6060.08     70.32 o 
   3   1  11     2947.29     3064.08     45.16 o 
   4   1  11     1622.76     1561.53     48.86 o 
   5   1  11     1726.73     1663.77     30.88 o 
   6   1  11     1506.94     1518.18     24.12 o 
   7   1  11     1145.64     1168.33     21.37 o 
   8   1  11       11.61       29.70     11.42 o 
   9   1  11       88.53      125.36     14.03 o 
  10   1  11       11.61       13.54     13.86 o 
   0   2  11      428.80      515.70      9.35 o 
   1   2  11     6292.27     6342.60     73.39 o 
   2   2  11    11510.49    11419.33    136.81 o 
   3   2  11     2009.39     1955.28     26.35 o 
   4   2  11      115.22      111.24      8.56 o 
   5   2  11       82.34       88.70      8.46 o 
   6   2  11       44.08       52.95      7.69 o 
   7   2  11       28.90       39.39      8.92 o 
   8   2  11      397.12      391.68     15.70 o 
   9   2  11      131.19      150.67     14.67 o 
  10   2  11       47.40       70.31     22.59 o 
   1   3  11      221.34      205.30      4.17 o 
   2   3  11      205.52      264.40      6.73 o 
   3   3  11      639.10      645.62     16.56 o 
   4   3  11     1856.40     1829.11     33.23 o 
   5   3  11      656.21      655.55     15.47 o 
   6   3  11      498.33      431.23     14.74 o 
   7   3  11        1.83       -8.29      9.55 o 
   8   3  11        0.54      -11.15     11.15 o 
   9   3  11        7.45        0.01     16.06 o 
  10   3  11        7.39       -9.34     21.38 o 
   0   4  11    14095.83    14071.12    161.67 o 
   1   4  11    10225.25    10303.78    109.89 o 
   2   4  11      895.72      782.07     16.97 o 
   3   4  11     2964.03     2653.05     34.90 o 
   4   4  11      470.09      461.89     12.77 o 
   5   4  11       23.31       -5.14      7.67 o 
   6   4  11      322.55      291.27     11.75 o 
   7   4  11        7.46       21.48     10.04 o 
   8   4  11      642.62      641.93     20.69 o 
   9   4  11       35.84       24.77     15.48 o 
  10   4  11       69.64      107.24     18.73 o 
   1   5  11      306.54      299.22      7.04 o 
   2   5  11      761.30      772.57     14.61 o 
   3   5  11     2983.01     3032.19     37.64 o 
   4   5  11     1851.87     1827.57     28.98 o 
   5   5  11        5.99       -3.06      8.94 o 
   6   5  11      812.25      825.93     19.86 o 
   7   5  11      324.27      346.59     13.66 o 
   8   5  11        0.71       -8.79     12.17 o 
   9   5  11       12.98       17.32     15.65 o 
  10   5  11        0.08        3.12     17.69 o 
   0   6  11     3575.17     3468.61     50.42 o 
   1   6  11     1486.74     1454.90     15.94 o 
   2   6  11     1140.76     1175.24     17.71 o 
   3   6  11     2167.03     2041.74     32.03 o 
   4   6  11      222.59      229.45      8.35 o 
   5   6  11       75.05       70.73     10.30 o 
   6   6  11      420.89      395.31     16.24 o 
   7   6  11       79.72       98.18     11.95 o 
   8   6  11       94.14      118.95     14.46 o 
   9   6  11       56.52       56.66     14.04 o 
  10   6  11        4.22       16.77     18.44 o 
   1   7  11       49.64       63.84      3.79 o 
   2   7  11     3470.80     3678.21     48.42 o 
   3   7  11     1053.38     1020.72     18.81 o 
   4   7  11     6060.39     5961.30    104.57 o 
   5   7  11     2271.48     2204.01     42.28 o 
   6   7  11      321.36      319.57     23.00 o 
   7   7  11      138.99      156.41     14.74 o 
   8   7  11       59.39       47.89     12.75 o 
   9   7  11       74.21      102.01     19.14 o 
  10   7  11       45.37       34.67     18.79 o 
   0   8  11      398.18      417.71     12.56 o 
   1   8  11      179.54      210.67      7.39 o 
   2   8  11      303.39      283.39      7.68 o 
   3   8  11      131.48      167.57     14.26 o 
   4   8  11      133.04      147.81      8.35 o 
   5   8  11        2.87       -7.49     10.40 o 
   6   8  11       32.04       27.27     12.36 o 
   7   8  11        0.36        3.23     13.04 o 
   8   8  11       72.99       67.95     15.26 o 
   9   8  11        2.35       -1.75     14.81 o 
   1   9  11      142.15      162.84      6.23 o 
   2   9  11     2021.90     2079.33     29.06 o 
   3   9  11       33.49       46.13      6.78 o 
   4   9  11     2822.91     2748.72     37.63 o 
   5   9  11     1427.07     1396.88     36.84 o 
   6   9  11      123.40      125.39     14.05 o 
   7   9  11      141.86      133.01     15.19 o 
   8   9  11      102.55      108.79     16.72 o 
   9   9  11       24.39       24.51     15.37 o 
   0  10  11     1669.68     1615.24     26.67 o 
   1  10  11     2322.44     2340.78     27.71 o 
   2  10  11      776.79      764.12     13.62 o 
   3  10  11      891.92      909.83     27.82 o 
   4  10  11      534.50      523.94     12.67 o 
   5  10  11      427.86      461.32     20.47 o 
   6  10  11        1.81       -4.03     17.88 o 
   7  10  11       37.21       26.89     14.20 o 
   8  10  11       90.39       70.01     16.52 o 
   9  10  11       13.13       -6.72     18.71 o 
   1  11  11      258.68      267.78      7.72 o 
   2  11  11     1213.90     1161.05     17.67 o 
   3  11  11        2.67       14.99      7.89 o 
   4  11  11      213.53      207.12     11.54 o 
   5  11  11       18.60       -6.14     13.02 o 
   6  11  11       65.43       65.41     14.68 o 
   7  11  11       23.45       14.33     15.41 o 
   8  11  11        6.56       -4.66     16.92 o 
   9  11  11        1.92      -22.66     34.50 o 
   0  12  11     2968.66     2921.58     52.38 o 
   1  12  11     1502.09     1481.87     19.83 o 
   2  12  11     1104.42     1145.75     18.58 o 
   3  12  11      277.13      307.08     10.79 o 
   4  12  11      138.14      151.02      9.34 o 
   5  12  11       47.95       50.80      8.22 o 
   6  12  11      315.59      268.39     17.42 o 
   7  12  11       32.94       13.47     16.37 o 
   8  12  11       28.33        9.41     36.94 o 
   1  13  11       64.29       66.56      8.52 o 
   2  13  11      125.79      131.38      9.49 o 
   3  13  11      443.66      453.02     29.92 o 
   4  13  11      192.43      160.82     11.10 o 
   5  13  11       15.47       19.05      9.34 o 
   6  13  11        1.22        5.52     16.29 o 
   7  13  11       36.49       33.85     18.44 o 
   8  13  11       20.68       -4.26     26.17 o 
   0  14  11      395.38      400.50     16.28 o 
   1  14  11       11.91       23.56      8.15 o 
   2  14  11       28.19       43.26      9.70 o 
   3  14  11        5.41       -0.43     11.76 o 
   4  14  11       22.34       21.53      9.90 o 
   5  14  11        0.16       15.01     10.80 o 
   6  14  11       95.74       58.55     17.53 o 
   7  14  11       64.94       61.30     43.71 o 
   1  15  11      312.88      277.39     12.02 o 
   2  15  11      337.72      315.78     18.82 o 
   3  15  11       38.34       56.52     10.68 o 
   4  15  11       60.21       59.82     10.85 o 
   5  15  11      171.07      169.68     12.59 o 
   6  15  11       61.57       21.95     17.78 o 
   7  15  11       10.17        0.48     32.66 o 
   0  16  11      181.10      187.40     20.15 o 
   1  16  11      125.64      119.41     10.32 o 
   2  16  11       21.36        9.46     14.50 o 
   3  16  11        1.75      -11.30     11.30 o 
   4  16  11        3.97       -0.21     11.11 o 
   5  16  11        6.56        5.15     12.11 o 
   6  16  11        4.45       23.35     24.11 o 
   1  17  11        5.44        6.02     10.21 o 
   2  17  11       59.60       53.86     14.80 o 
   3  17  11        3.72       -0.21     15.99 o 
   4  17  11      112.39      124.14     12.35 o 
   5  17  11       37.35       27.02     14.22 o 
   0  18  11       52.61       64.05     15.60 o 
   1  18  11        2.30        9.39     10.90 o 
   2  18  11        1.63        3.01     15.81 o 
   3  18  11       16.41       -2.07     13.63 o 
   4  18  11       13.48      -14.04     15.61 o 
   5  18  11       19.45       56.27     25.18 o 
   1  19  11        0.12        2.50     11.81 o 
   2  19  11        3.91       10.71     14.26 o 
   3  19  11        0.48      -13.40     16.26 o 
   0  20  11       98.16       70.62     17.79 o 
   1  20  11       18.91       34.30     12.25 o 
   2  20  11        1.87       20.83     23.61 o 
   0   0  12     4863.42     5120.14    146.03 o 
   1   0  12    36844.30    37366.62    527.45 o 
   2   0  12     5834.01     5845.22     89.15 o 
   3   0  12     1519.43     1359.01     31.26 o 
   5   0  12       15.17       14.85     10.62 o 
   6   0  12      546.80      530.90     21.82 o 
   7   0  12       66.53       51.85     14.61 o 
   8   0  12      203.81      215.97     18.82 o 
   9   0  12      434.00      499.41     42.99 o 
  10   0  12       95.66      137.14     23.01 o 
   1   1  12      113.62      125.44      5.00 o 
   2   1  12      481.60      491.06      7.42 o 
   3   1  12     2222.46     2163.31     29.13 o 
   4   1  12      678.71      666.71     16.97 o 
   5   1  12     1867.66     1822.88     40.38 o 
   6   1  12      710.16      688.76     15.33 o 
   7   1  12       87.94       88.19     11.08 o 
   8   1  12       29.97       14.64     12.40 o 
   9   1  12       36.37       34.77     13.92 o 
  10   1  12        7.41        9.24     14.61 o 
   0   2  12      796.53      871.49     12.74 o 
   1   2  12     4616.28     4466.19     48.27 o 
   2   2  12     1381.57     1469.64     15.99 o 
   3   2  12      616.36      587.97      9.54 o 
   4   2  12       66.16       71.08      6.56 o 
   5   2  12      326.37      321.89     13.99 o 
   6   2  12      383.04      411.20     14.54 o 
   7   2  12      295.14      264.34     10.76 o 
   8   2  12       71.03       69.02     12.12 o 
   9   2  12       52.67       42.40     15.35 o 
  10   2  12        1.19       14.56     20.47 o 
   1   3  12      130.83      165.19      4.55 o 
   2   3  12     3258.38     3426.13     44.88 o 
   3   3  12     2354.28     2155.81     29.40 o 
   4   3  12      648.94      654.52     17.27 o 
   5   3  12     4647.68     4665.18     69.11 o 
   6   3  12      184.03      192.56     10.39 o 
   7   3  12     1026.49     1080.64     23.84 o 
   8   3  12       38.89       42.25     14.19 o 
   9   3  12        1.63      -17.19     17.19 o 
  10   3  12       13.21        8.75     17.08 o 
   0   4  12       22.19       19.15      3.05 o 
   1   4  12      408.52      469.33      8.72 o 
   2   4  12     2775.71     2989.10     44.30 o 
   3   4  12        7.71       -2.71      4.21 o 
   4   4  12      196.98      242.53     10.58 o 
   5   4  12       48.61       34.58      8.54 o 
   6   4  12      162.89      174.41     10.50 o 
   7   4  12      144.52      183.64     18.73 o 
   8   4  12        6.70       -4.23     11.88 o 
   9   4  12       29.14       32.82     15.96 o 
  10   4  12       35.71       56.03     17.81 o 
   1   5  12      188.03      204.74      6.09 o 
   2   5  12      657.72      615.83     11.27 o 
   3   5  12     9265.02     9420.59    132.57 o 
   4   5  12       27.76       18.10      5.00 o 
   5   5  12     1496.69     1484.24     27.07 o 
   6   5  12        3.97        4.28      9.63 o 
   7   5  12      940.78     1005.53     23.01 o 
   8   5  12      152.68      149.92     13.51 o 
   9   5  12       39.70       69.70     16.97 o 
  10   5  12        1.07       16.82     18.12 o 
   0   6  12      707.25      718.80     12.19 o 
   1   6  12     5972.98     5807.13     58.56 o 
   2   6  12       13.64       11.63      4.74 o 
   3   6  12     1967.77     1872.74     30.01 o 
   4   6  12       73.74       91.27      7.24 o 
   5   6  12        0.21        0.35     10.02 o 
   6   6  12        2.64      -10.16     10.16 o 
   7   6  12      249.79      215.31     13.04 o 
   8   6  12        2.01       14.22     12.93 o 
   9   6  12      174.66      165.54     15.55 o 
  10   6  12       27.71       70.34     20.28 o 
   1   7  12       37.29       55.32      5.00 o 
   2   7  12       25.15       15.69      4.82 o 
   3   7  12     1528.31     1621.63     26.93 o 
   4   7  12        2.01       -3.78      8.57 o 
   5   7  12      114.88      118.40     11.21 o 
   6   7  12       11.51        6.93     18.75 o 
   7   7  12        5.68       -1.06     11.49 o 
   8   7  12       52.22       23.67     12.59 o 
   9   7  12       19.82        3.26     14.50 o 
  10   7  12       16.62       26.74     17.70 o 
   0   8  12        5.78        4.08      6.09 o 
   1   8  12     6844.34     6723.50     86.08 o 
   2   8  12      164.64      164.71      7.06 o 
   3   8  12     1169.87     1205.57     21.67 o 
   4   8  12       19.03       17.26      7.42 o 
   5   8  12      101.68       94.05     16.37 o 
   6   8  12       62.67       54.75     14.05 o 
   7   8  12      497.47      469.67     33.42 o 
   8   8  12       13.02       22.37     13.71 o 
   9   8  12       29.77       11.80     15.77 o 
   1   9  12        7.60       13.46      5.29 o 
   2   9  12       89.10      102.13      6.78 o 
   3   9  12      428.67      441.23     11.90 o 
   4   9  12       28.03       44.59      6.17 o 
   5   9  12       14.85        9.81     11.54 o 
   6   9  12       96.06       50.68     13.65 o 
   7   9  12      251.70      252.99     25.90 o 
   8   9  12       55.68       54.20     16.07 o 
   9   9  12        5.12       11.19     15.75 o 
   0  10  12     2076.25     2125.57     33.72 o 
   1  10  12     4126.34     4303.61     47.99 o 
   2  10  12      116.43       95.26      6.74 o 
   3  10  12       46.00       58.54      7.85 o 
   4  10  12      726.62      618.40     19.44 o 
   5  10  12        9.84       17.69     12.26 o 
   6  10  12        1.52        6.20     13.99 o 
   7  10  12      219.60      262.01     17.72 o 
   8  10  12       27.19       13.73     16.71 o 
   9  10  12       15.50        8.59     15.63 o 
   1  11  12       64.45       59.26      6.28 o 
   2  11  12      167.50      171.00      7.83 o 
   3  11  12     2064.87     2220.65     32.23 o 
   4  11  12      179.97      163.50     14.56 o 
   5  11  12      838.39      838.91     76.58 o 
   6  11  12       23.82       17.38     14.50 o 
   7  11  12      206.27      222.41     28.63 o 
   8  11  12       54.12       65.42     26.09 o 
   9  11  12        4.92       -9.40     19.54 o 
   0  12  12       56.46       55.69     10.49 o 
   1  12  12       44.43       56.48      6.76 o 
   2  12  12      253.07      240.05      8.90 o 
   3  12  12      200.18      195.36      9.99 o 
   4  12  12        0.53       -8.44      8.44 o 
   5  12  12       69.88       58.33     13.64 o 
   6  12  12       31.52        5.98     15.26 o 
   7  12  12        4.40        6.36     17.02 o 
   8  12  12        1.82       -8.09     18.18 o 
   1  13  12       41.56       29.84      7.91 o 
   2  13  12        1.76        1.73      8.60 o 
   3  13  12      362.23      392.22     15.69 o 
   4  13  12       45.00       33.60      9.45 o 
   5  13  12      789.78      822.86     29.05 o 
   6  13  12      211.34      223.78     24.75 o 
   7  13  12       31.42        5.15     17.41 o 
   8  13  12        6.86      -24.10     29.77 o 
   0  14  12       11.64        5.43     13.23 o 
   1  14  12      637.08      572.85     14.11 o 
   2  14  12       15.76       16.75     10.51 o 
   3  14  12      186.59      175.44     11.02 o 
   4  14  12      127.84      141.03     10.79 o 
   5  14  12        9.59       13.54     10.80 o 
   6  14  12        6.99      -18.29     21.62 o 
   7  14  12        1.16       14.74     23.99 o 
   1  15  12       80.72       63.61      9.48 o 
   2  15  12       44.78       45.68     18.83 o 
   3  15  12      106.52      101.17     11.14 o 
   4  15  12        0.22        7.69     10.58 o 
   5  15  12       34.32       62.21     15.17 o 
   6  15  12        0.56        7.71     23.01 o 
   7  15  12        2.60       26.01     25.73 o 
   0  16  12       21.20       10.76     13.51 o 
   1  16  12     1028.45     1062.11     19.41 o 
   2  16  12       19.51        0.87     12.22 o 
   3  16  12       27.31       28.55     14.37 o 
   4  16  12        0.65      -11.11     11.11 o 
   5  16  12        0.05       -3.36     21.46 o 
   6  16  12       35.61       31.50     24.76 o 
   1  17  12       36.59       47.42     10.58 o 
   2  17  12        2.08      -12.64     12.64 o 
   3  17  12        3.25      -12.80     12.80 o 
   4  17  12        5.12        3.48     13.81 o 
   5  17  12       39.41       25.40     27.03 o 
   0  18  12       20.76       -0.86     14.92 o 
   1  18  12       99.10      111.58     11.56 o 
   2  18  12       15.82       20.79     13.78 o 
   3  18  12        0.56       -3.22     15.45 o 
   4  18  12        0.80      -12.97     12.97 o 
   1  19  12       75.55       95.98     12.32 o 
   2  19  12        0.65      -13.98     13.98 o 
   3  19  12       31.97       11.45     14.29 o 
   0  20  12       58.12       46.85     17.44 o 
   1  20  12       34.67       14.38     12.51 o 
   1   1  13      105.23      121.59      6.05 o 
   2   1  13     1849.42     2011.07     21.26 o 
   3   1  13     3448.84     3451.57     41.18 o 
   4   1  13     4626.92     4626.73     78.16 o 
   5   1  13     1056.61     1057.30     18.32 o 
   6   1  13     1617.92     1673.58     26.07 o 
   7   1  13        3.61       -3.20     10.80 o 
   8   1  13      410.38      460.99     27.50 o 
   9   1  13       42.19       52.58     13.62 o 
  10   1  13        1.74       13.90     17.58 o 
   0   2  13     6079.36     5730.45     81.63 o 
   1   2  13     1458.35     1369.28     16.02 o 
   2   2  13      247.87      201.08      5.47 o 
   3   2  13      129.56      108.04      3.76 o 
   4   2  13      313.33      359.93     20.65 o 
   5   2  13      602.84      601.79     15.24 o 
   6   2  13       37.09       14.36      8.64 o 
   7   2  13      546.68      567.07     22.33 o 
   8   2  13      158.69      114.39     14.71 o 
   9   2  13       15.75        4.98     15.78 o 
  10   2  13      113.73      101.01     18.68 o 
   1   3  13     2815.42     2951.09     27.21 o 
   2   3  13      626.90      649.83     10.27 o 
   3   3  13      186.47      178.49      6.54 o 
   4   3  13     2746.46     2949.27     62.47 o 
   5   3  13     1524.74     1564.57     26.97 o 
   6   3  13      141.26      138.72     10.25 o 
   7   3  13        5.44       18.72     10.26 o 
   8   3  13       52.76       68.32     14.55 o 
   9   3  13        9.06        4.33     15.01 o 
  10   3  13       14.69       26.57     18.15 o 
   0   4  13     9501.28     9268.68    107.05 o 
   1   4  13     8297.29     8343.72     74.77 o 
   2   4  13    12115.71    12414.96    143.41 o 
   3   4  13       22.78       24.24      8.36 o 
   4   4  13      226.49      189.07      9.27 o 
   5   4  13     1527.05     1516.60     26.68 o 
   6   4  13       64.66       76.21     10.08 o 
   7   4  13      159.35      150.91     12.11 o 
   8   4  13      125.16      126.88     12.97 o 
   9   4  13      121.74      131.78     25.28 o 
  10   4  13        5.51       -0.56     17.02 o 
   1   5  13        9.65        9.16      3.75 o 
   2   5  13      676.42      646.92     12.11 o 
   3   5  13       92.52      113.77      9.52 o 
   4   5  13      118.96       84.64      6.14 o 
   5   5  13       18.00       26.49      8.50 o 
   6   5  13       51.85       54.47     10.23 o 
   7   5  13       77.74       98.26     11.69 o 
   8   5  13       29.11       43.48     13.48 o 
   9   5  13        1.79        5.66     16.51 o 
  10   5  13        1.78        4.93     17.58 o 
   0   6  13     9329.42     9527.53    120.78 o 
   1   6  13     2099.75     2086.34     22.38 o 
   2   6  13      986.36      949.32     14.07 o 
   3   6  13       24.45       11.63      6.35 o 
   4   6  13     1687.59     1537.62     40.06 o 
   5   6  13      319.58      302.77     12.24 o 
   6   6  13       20.29        4.89     10.19 o 
   7   6  13       40.19       31.01     11.70 o 
   8   6  13       49.56       43.19     13.02 o 
   9   6  13      156.88      200.24     21.58 o 
  10   6  13        6.65       17.99     18.36 o 
   1   7  13      434.10      424.81      9.14 o 
   2   7  13      108.61      118.13     15.55 o 
   3   7  13      438.14      431.82     12.58 o 
   4   7  13     2756.73     2689.50     47.12 o 
   5   7  13      262.80      254.92     17.75 o 
   6   7  13      394.11      433.32     15.50 o 
   7   7  13       44.07       42.78     12.21 o 
   8   7  13      105.64      131.93     13.97 o 
   9   7  13       13.82        7.46     14.01 o 
   0   8  13      236.63      216.30      8.54 o 
   1   8  13       41.52       46.21      5.22 o 
   2   8  13       74.31       93.84      6.49 o 
   3   8  13      128.21      162.47      7.73 o 
   4   8  13        8.48        9.02      7.80 o 
   5   8  13        3.88       13.79     13.01 o 
   6   8  13       70.20       80.26     13.32 o 
   7   8  13       10.92        4.55     12.06 o 
   8   8  13        1.82        1.51     13.43 o 
   9   8  13       26.59       34.59     15.90 o 
   1   9  13      175.90      181.18      6.33 o 
   2   9  13      242.44      292.27     12.86 o 
   3   9  13      165.88      166.28      8.38 o 
   4   9  13      594.05      661.74     13.65 o 
   5   9  13      997.55      947.86     67.28 o 
   6   9  13      234.08      229.30     15.38 o 
   7   9  13        4.74        1.22     14.64 o 
   8   9  13      171.45      177.92     15.41 o 
   9   9  13       17.82        1.21     15.64 o 
   0  10  13      117.38      110.24     10.01 o 
   1  10  13      919.49      916.33     13.98 o 
   2  10  13     2449.15     2591.36     36.18 o 
   3  10  13      356.36      395.36     11.62 o 
   4  10  13      329.89      293.33     11.14 o 
   5  10  13      280.40      292.40     16.14 o 
   6  10  13       47.40       15.38     14.14 o 
   7  10  13       86.72       57.45     14.93 o 
   8  10  13       11.01      -14.91     14.91 o 
   9  10  13       48.03       49.96     16.29 o 
   1  11  13        4.77       -5.95      6.09 o 
   2  11  13       73.29      106.13      7.44 o 
   3  11  13        6.15        8.21      8.19 o 
   4  11  13        2.32       -5.38      7.89 o 
   5  11  13      135.69      162.50     14.74 o 
   6  11  13        8.52        9.16     18.78 o 
   7  11  13        2.97        0.70     16.05 o 
   8  11  13        4.34      -15.10     17.53 o 
   0  12  13      952.97     1012.78     34.42 o 
   1  12  13      278.02      276.48      9.42 o 
   2  12  13      505.61      540.97     13.14 o 
   3  12  13      102.49       92.80      9.45 o 
   4  12  13       80.16       82.34      9.16 o 
   5  12  13      153.50      136.45     10.32 o 
   6  12  13       33.98        7.68     15.51 o 
   7  12  13       67.91       46.97     16.95 o 
   8  12  13        7.94       -5.29     18.18 o 
   1  13  13        0.27       -8.08      8.08 o 
   2  13  13      469.41      412.22     16.32 o 
   3  13  13        1.46       -4.01      9.37 o 
   4  13  13       11.80       12.66     12.43 o 
   5  13  13       50.64       46.70     16.07 o 
   6  13  13       31.30       25.29     16.64 o 
   7  13  13        0.90        0.88     17.68 o 
   8  13  13       20.15        9.48     25.62 o 
   0  14  13     1054.90     1112.85     26.62 o 
   1  14  13      388.52      420.80     12.36 o 
   2  14  13        7.46       -0.96     10.93 o 
   3  14  13      218.70      224.22     11.50 o 
   4  14  13       71.38       59.83     10.31 o 
   5  14  13        1.55       -5.93     11.04 o 
   6  14  13        6.83       29.11     16.75 o 
   7  14  13       15.15       -3.72     18.72 o 
   1  15  13        1.79       -9.16      9.16 o 
   2  15  13      226.79      209.42     16.83 o 
   3  15  13      254.88      233.82     19.07 o 
   4  15  13      205.19      203.43     12.14 o 
   5  15  13      145.30      135.61     13.20 o 
   6  15  13      134.73      157.84     40.40 o 
   7  15  13       26.71       21.46     35.56 o 
   0  16  13        0.31      -13.53     13.53 o 
   1  16  13        0.10       28.92     10.09 o 
   2  16  13       56.75       45.16     15.49 o 
   3  16  13        0.09      -16.12     16.12 o 
   4  16  13        8.19        1.61     13.89 o 
   5  16  13        9.30        5.16     17.01 o 
   6  16  13        3.85      -23.18     23.18 o 
   1  17  13       20.64        4.30     10.79 o 
   2  17  13        2.54      -13.21     13.21 o 
   3  17  13       33.24        7.62     13.75 o 
   4  17  13       79.17       90.76     19.17 o 
   5  17  13       67.55       62.85     23.04 o 
   0  18  13      177.58      172.18     17.36 o 
   1  18  13       71.11       47.91     11.29 o 
   2  18  13       34.24       54.34     23.00 o 
   3  18  13       43.66       22.68     14.16 o 
   4  18  13       75.98       64.46     13.99 o 
   1  19  13       29.77       33.32     12.00 o 
   2  19  13        3.43       -7.29     14.74 o 
   3  19  13       10.18       -2.21     14.69 o 
   0   0  14     6021.37     5844.03    117.78 o 
   1   0  14     2863.54     2944.56     42.90 o 
   2   0  14     9232.00     9246.45    150.95 o 
   3   0  14     1867.61     1782.50     38.05 o 
   4   0  14       24.20       26.39      6.87 o 
   5   0  14      307.56      297.59     11.35 o 
   6   0  14      231.29      216.08     29.32 o 
   7   0  14       87.21       99.70     41.11 o 
   8   0  14      325.66      309.55     20.74 o 
   9   0  14        2.76       -3.38     19.71 o 
  10   0  14       78.05      126.49     41.73 o 
   1   1  14      118.85      130.91      4.50 o 
   2   1  14     2772.10     2847.45     31.48 o 
   3   1  14      327.14      328.92      6.07 o 
   4   1  14      860.57      881.07     19.89 o 
   5   1  14      149.01      153.15      7.88 o 
   6   1  14       95.18      121.69     10.62 o 
   7   1  14       83.53       80.00     11.28 o 
   8   1  14       69.16       59.05     12.64 o 
   9   1  14        4.45       12.55     12.99 o 
  10   1  14        5.11        0.03     16.88 o 
   0   2  14     1278.28     1293.49     20.49 o 
   1   2  14     3222.47     3390.55     32.80 o 
   2   2  14     5615.76     5419.09     54.89 o 
   3   2  14     1254.68     1199.95     13.72 o 
   4   2  14        1.78        6.58      7.60 o 
   5   2  14      168.52      182.77      9.58 o 
   6   2  14       43.96       43.30      9.26 o 
   7   2  14        9.92       11.97     12.78 o 
   8   2  14      227.76      212.06     20.03 o 
   9   2  14       36.27       28.31     20.49 o 
  10   2  14       50.71       46.86     17.60 o 
   1   3  14      884.31      898.22      9.23 o 
   2   3  14     6367.87     6782.89    107.72 o 
   3   3  14      432.42      393.31      9.93 o 
   4   3  14     5485.83     5544.74    113.26 o 
   5   3  14      549.71      517.34     15.56 o 
   6   3  14     1107.48     1173.92     23.25 o 
   7   3  14      101.81       94.92     11.21 o 
   8   3  14      128.71      118.45     14.92 o 
   9   3  14       54.50       63.81     24.10 o 
  10   3  14        3.31       20.65     18.18 o 
   0   4  14      216.70      175.21      6.30 o 
   1   4  14       51.21       61.18      2.93 o 
   2   4  14      533.14      555.80      9.96 o 
   3   4  14      127.82      123.15      5.31 o 
   4   4  14       23.62       28.98      5.96 o 
   5   4  14        1.48       -8.18      8.18 o 
   6   4  14       13.43        4.31      9.91 o 
   7   4  14       14.11       25.14     10.85 o 
   8   4  14       68.92       81.68     15.02 o 
   9   4  14        0.60        2.70     15.87 o 
  10   4  14        0.30       41.54     18.47 o 
   1   5  14       88.13       99.35      3.77 o 
   2   5  14     2938.95     2920.13     35.65 o 
   3   5  14      160.24      184.68      6.72 o 
   4   5  14     1488.02     1448.26     22.39 o 
   5   5  14        5.40        1.26      8.61 o 
   6   5  14     2260.13     2155.03     41.98 o 
   7   5  14      434.12      403.42     15.14 o 
   8   5  14        5.62      -12.32     12.32 o 
   9   5  14      251.89      266.00     18.65 o 
  10   5  14        1.51        1.06     17.32 o 
   0   6  14     2423.23     2488.64    143.78 o 
   1   6  14      207.89      223.99      5.28 o 
   2   6  14     3314.94     3165.57     35.62 o 
   3   6  14      953.95      931.09     18.69 o 
   4   6  14      601.96      565.40     14.77 o 
   5   6  14      327.13      338.84     12.35 o 
   6   6  14       62.61       67.32     11.45 o 
   7   6  14      361.55      365.18     15.18 o 
   8   6  14      179.65      165.22     14.17 o 
   9   6  14        5.40       28.41     17.16 o 
  10   6  14       65.87       88.59     19.33 o 
   1   7  14        8.97       -1.46      4.29 o 
   2   7  14      287.37      286.43     15.24 o 
   3   7  14      118.87      142.82     10.42 o 
   4   7  14      198.66      224.26     14.22 o 
   5   7  14       38.72       35.40     10.09 o 
   6   7  14      102.08      123.74     12.06 o 
   7   7  14        1.10      -11.59     11.59 o 
   8   7  14       34.09       46.72     13.69 o 
   9   7  14        5.87       18.01     14.75 o 
   0   8  14     6114.59     6259.13    103.68 o 
   1   8  14      265.65      271.37     14.99 o 
   2   8  14     5522.13     5511.75     65.40 o 
   3   8  14      455.13      446.57     11.63 o 
   4   8  14      103.54       94.62     11.67 o 
   5   8  14       59.72       58.31     12.43 o 
   6   8  14       65.45       36.11     11.45 o 
   7   8  14       11.56        4.50     13.07 o 
   8   8  14      149.56      164.08     14.91 o 
   9   8  14        4.82      -10.06     15.14 o 
   1   9  14        0.06       -3.68      5.36 o 
   2   9  14      611.55      624.28     19.35 o 
   3   9  14     1274.48     1217.29     20.38 o 
   4   9  14      724.46      675.21     15.57 o 
   5   9  14      107.31       84.65     12.90 o 
   6   9  14      202.03      181.42     29.12 o 
   7   9  14       86.81       57.76     13.63 o 
   8   9  14        8.35       -3.21     13.56 o 
   9   9  14       31.95       36.25     16.29 o 
   0  10  14     2271.16     2414.10     43.79 o 
   1  10  14      290.13      285.63     10.24 o 
   2  10  14      656.69      734.24     13.60 o 
   3  10  14       18.49       11.32      7.84 o 
   4  10  14        9.32       12.31      9.63 o 
   5  10  14      165.23      139.85     19.96 o 
   6  10  14       15.77      -13.16     14.47 o 
   7  10  14        2.04        7.97     15.85 o 
   8  10  14       25.79       16.94     15.43 o 
   9  10  14        8.24       -8.53     16.03 o 
   1  11  14        1.99        5.88      7.40 o 
   2  11  14      765.92      722.21     14.31 o 
   3  11  14       15.59       25.52      8.36 o 
   4  11  14     1431.58     1443.35     31.33 o 
   5  11  14      124.36      148.43     12.50 o 
   6  11  14      348.29      348.96     29.37 o 
   7  11  14        1.75      -15.54     15.54 o 
   8  11  14        3.21       17.72     16.08 o 
   0  12  14      451.57      403.04     15.80 o 
   1  12  14       78.96       76.95      8.19 o 
   2  12  14        5.72       14.92      7.74 o 
   3  12  14       12.03        8.22      8.91 o 
   4  12  14       85.15       51.52      9.92 o 
   5  12  14       69.72       42.58     10.21 o 
   6  12  14       56.88       47.14     16.25 o 
   7  12  14        6.66        0.46     17.96 o 
   8  12  14        2.84        7.77     18.72 o 
   1  13  14       12.71        5.32      8.10 o 
   2  13  14      540.04      542.40     17.07 o 
   3  13  14       86.27       62.57     10.13 o 
   4  13  14      313.42      349.47     12.76 o 
   5  13  14       70.29       89.24     11.19 o 
   6  13  14      135.63      168.35     18.64 o 
   7  13  14       51.54       66.40     21.63 o 
   0  14  14      454.69      426.54     28.21 o 
   1  14  14       67.33       67.08      9.22 o 
   2  14  14      158.39      120.89     11.87 o 
   3  14  14      152.08      172.25     11.32 o 
   4  14  14       47.59       42.79     10.48 o 
   5  14  14       46.65       63.17     12.85 o 
   6  14  14        8.16        5.96     29.99 o 
   7  14  14        3.35        7.19     24.86 o 
   1  15  14       37.43       11.12     11.01 o 
   2  15  14       64.47       64.58     12.12 o 
   3  15  14       20.51       -5.91     12.13 o 
   4  15  14        7.50       10.33     10.59 o 
   5  15  14       12.06        9.12     13.09 o 
   6  15  14        6.01       19.90     24.26 o 
   0  16  14       37.49       52.81     14.48 o 
   1  16  14      102.37       99.84     10.43 o 
   2  16  14      122.81      120.99     13.92 o 
   3  16  14      110.46      112.28     13.64 o 
   4  16  14        0.31       -1.16     21.22 o 
   5  16  14      134.69      117.45     13.71 o 
   6  16  14       66.58       68.86     26.41 o 
   1  17  14        0.67      -10.21     10.85 o 
   2  17  14       23.48        1.42     13.27 o 
   3  17  14        7.08       -1.36     13.19 o 
   4  17  14       44.16       25.75     13.18 o 
   5  17  14        2.80      -15.76     15.76 o 
   0  18  14       26.19       27.25     15.60 o 
   1  18  14        2.20       12.32     11.39 o 
   2  18  14       21.47       19.89     16.85 o 
   3  18  14       18.17        4.58     14.28 o 
   4  18  14        0.01       -0.40     13.53 o 
   1  19  14       67.70       39.86     12.01 o 
   2  19  14       55.60       62.61     15.26 o 
   1   1  15       13.83       29.84      3.20 o 
   2   1  15       80.24       72.87      4.38 o 
   3   1  15     1219.83     1247.97     16.83 o 
   4   1  15     3387.45     3494.68     57.54 o 
   5   1  15     1032.75     1009.14     20.08 o 
   6   1  15       69.12       58.00      9.47 o 
   7   1  15      938.76      963.20     22.82 o 
   8   1  15       21.09       19.47     14.46 o 
   9   1  15       58.10       72.76     17.21 o 
  10   1  15       21.97       24.47     16.86 o 
   0   2  15     5111.53     5422.32     77.66 o 
   1   2  15     3222.86     3148.36     30.67 o 
   2   2  15        5.47        1.92      3.66 o 
   3   2  15     5238.47     5238.83     61.62 o 
   4   2  15      154.58      126.99      9.31 o 
   5   2  15      616.09      641.38     15.88 o 
   6   2  15       94.78      129.39     10.49 o 
   7   2  15      124.05       98.63     14.10 o 
   8   2  15       38.78       42.60     14.54 o 
   9   2  15        7.99       12.56     15.73 o 
  10   2  15       10.16       34.93     18.61 o 
   1   3  15     1176.37     1220.88     12.51 o 
   2   3  15     1494.03     1453.38     19.09 o 
   3   3  15       62.38       82.32      6.91 o 
   4   3  15        2.28       -0.63      8.58 o 
   5   3  15        5.39        3.17      8.46 o 
   6   3  15        2.79       -1.42      9.79 o 
   7   3  15       50.63       37.38     12.66 o 
   8   3  15       32.58       32.42     20.55 o 
   9   3  15       22.73       24.55     15.57 o 
  10   3  15       27.97       15.33     16.82 o 
   0   4  15     2503.87     2600.50     44.86 o 
   1   4  15     4517.13     4307.55     39.38 o 
   2   4  15       15.01       12.19      4.25 o 
   3   4  15     2586.36     2509.36     72.36 o 
   4   4  15       71.79       66.60      6.17 o 
   5   4  15      116.86       97.04      9.43 o 
   6   4  15      724.89      659.14     17.93 o 
   7   4  15      195.69      154.70     12.13 o 
   8   4  15       87.34      122.48     17.29 o 
   9   4  15       71.32      100.78     16.40 o 
  10   4  15       25.71       38.79     17.17 o 
   1   5  15       79.76      116.16      3.62 o 
   2   5  15       91.89      105.57      5.67 o 
   3   5  15     1730.86     1653.04     24.95 o 
   4   5  15      388.78      364.59     10.02 o 
   5   5  15       57.48       43.46      9.49 o 
   6   5  15        0.32        2.76     10.33 o 
   7   5  15      341.44      325.40     14.65 o 
   8   5  15        1.43       19.63     14.50 o 
   9   5  15        0.38       -9.04     16.00 o 
  10   5  15       15.91       37.45     18.08 o 
   0   6  15      265.41      281.60     24.35 o 
   1   6  15     1845.32     1948.63     21.34 o 
   2   6  15      138.96      147.55      6.06 o 
   3   6  15      211.27      188.07      8.79 o 
   4   6  15      378.26      331.70     13.81 o 
   5   6  15      143.89      156.46     10.96 o 
   6   6  15      294.19      269.65     13.33 o 
   7   6  15        5.07       -4.02     12.28 o 
   8   6  15      164.93      125.31     13.84 o 
   9   6  15      222.36      240.32     18.96 o 
   1   7  15      593.64      578.40      9.92 o 
   2   7  15     2455.50     2500.31     31.40 o 
   3   7  15     1129.04     1123.89     16.98 o 
   4   7  15       27.91       35.39      8.98 o 
   5   7  15     1828.65     1764.35     32.01 o 
   6   7  15       67.70       53.42     11.49 o 
   7   7  15      366.93      413.82     24.65 o 
   8   7  15       19.95       26.89     13.75 o 
   9   7  15        1.43        6.15     16.65 o 
   0   8  15        1.06        7.20      7.59 o 
   1   8  15        4.75        0.67      4.87 o 
   2   8  15       18.02       44.79      7.20 o 
   3   8  15      207.06      192.93      8.38 o 
   4   8  15       22.47        5.85      5.69 o 
   5   8  15        5.06       -7.49     10.52 o 
   6   8  15        3.60       -4.16     11.61 o 
   7   8  15        4.20        6.58     12.88 o 
   8   8  15        0.32       -0.86     13.98 o 
   9   8  15       31.80       41.94     15.62 o 
   1   9  15     1103.40     1166.65     17.20 o 
   2   9  15      465.59      483.92     12.72 o 
   3   9  15      631.98      727.89     15.07 o 
   4   9  15      177.78      154.52     10.17 o 
   5   9  15     1158.82     1136.77     42.47 o 
   6   9  15        0.40        7.42     12.11 o 
   7   9  15      561.47      592.99     22.86 o 
   8   9  15       10.63        4.95     14.64 o 
   9   9  15       15.63       19.02     16.50 o 
   0  10  15      171.77      194.11     11.01 o 
   1  10  15      952.63      910.44     15.29 o 
   2  10  15       36.88       31.15      6.86 o 
   3  10  15      278.37      278.10     11.27 o 
   4  10  15       55.41       56.39      7.93 o 
   5  10  15        8.70       12.46     10.68 o 
   6  10  15       71.42       83.33     15.13 o 
   7  10  15       22.58       21.76     14.23 o 
   8  10  15       41.34       59.56     14.98 o 
   1  11  15      200.79      230.09      8.79 o 
   2  11  15       50.71       51.98      7.51 o 
   3  11  15      872.59      969.24     22.63 o 
   4  11  15      395.95      368.37     13.18 o 
   5  11  15       93.13      119.34     10.11 o 
   6  11  15       30.46        2.00     18.05 o 
   7  11  15       11.77       -4.20     14.48 o 
   8  11  15        8.61       -9.60     15.68 o 
   0  12  15      351.31      348.03     14.94 o 
   1  12  15     2346.66     2385.79     31.58 o 
   2  12  15       10.27       -2.75      8.58 o 
   3  12  15      891.57      971.72     23.46 o 
   4  12  15        2.42        4.90     11.83 o 
   5  12  15        2.80        1.63     13.50 o 
   6  12  15      143.22      147.21     17.85 o 
   7  12  15       40.50       30.84     17.91 o 
   8  12  15       37.96       18.04     16.40 o 
   1  13  15       86.73       90.21      9.01 o 
   2  13  15      125.63      145.69     11.86 o 
   3  13  15      132.41      123.62     10.64 o 
   4  13  15       10.57       18.49      9.86 o 
   5  13  15       10.34       15.39     11.03 o 
   6  13  15       45.14       24.54     17.41 o 
   7  13  15       58.76       44.58     22.65 o 
   0  14  15       58.23       54.58     13.04 o 
   1  14  15      390.97      424.03     16.25 o 
   2  14  15       24.66       47.70     14.42 o 
   3  14  15      165.97      182.80     13.23 o 
   4  14  15       55.68       37.70     10.50 o 
   5  14  15        0.47       13.66     19.17 o 
   6  14  15        0.78       16.01     17.78 o 
   7  14  15       17.74       14.56     19.43 o 
   1  15  15       52.96       46.78      9.74 o 
   2  15  15        5.48        0.98     11.91 o 
   3  15  15       88.70       89.43     12.71 o 
   4  15  15      105.54      105.82     12.67 o 
   5  15  15      180.19      174.70     14.99 o 
   6  15  15        0.20        6.46     18.12 o 
   0  16  15       90.28      107.47     19.86 o 
   1  16  15       12.57       14.85     10.22 o 
   2  16  15       20.67       20.24     13.32 o 
   3  16  15        0.15        5.90     12.79 o 
   4  16  15        1.35       -6.57     12.10 o 
   5  16  15        1.42       -5.45     14.59 o 
   1  17  15       27.60       25.52     11.22 o 
   2  17  15       58.20       40.67     16.81 o 
   3  17  15       58.60       69.35     13.70 o 
   4  17  15       43.05       44.39     15.94 o 
   5  17  15       17.66       14.27     24.06 o 
   0  18  15       32.47       14.76     17.01 o 
   1  18  15       86.20       79.16     17.22 o 
   2  18  15       17.59        2.29     14.47 o 
   3  18  15       26.97       18.74     14.09 o 
   4  18  15        5.31       -0.51     24.65 o 
   1  19  15       20.38       15.23     12.24 o 
   2  19  15        0.29      -14.63     14.63 o 
   0   0  16     7492.42     7648.44    153.85 o 
   1   0  16     7130.60     6857.66     87.37 o 
   2   0  16     3294.19     3191.63     66.38 o 
   3   0  16      189.08      180.15     11.36 o 
   4   0  16      890.15      876.56     24.87 o 
   5   0  16     2636.47     2621.94     59.23 o 
   6   0  16      407.42      388.96     19.72 o 
   7   0  16      792.51      843.44     68.29 o 
   8   0  16      118.15      107.17     17.97 o 
   9   0  16      188.03      203.11     21.81 o 
  10   0  16       27.99      -16.30     29.15 o 
   1   1  16      187.22      196.64      4.73 o 
   2   1  16       35.63       41.43      4.89 o 
   3   1  16     1308.33     1355.92     19.52 o 
   4   1  16     1809.22     1838.01     30.10 o 
   5   1  16        4.81       17.26     10.41 o 
   6   1  16        9.19        1.73     10.84 o 
   7   1  16       33.31       21.43     13.53 o 
   8   1  16       86.98       85.45     14.70 o 
   9   1  16        4.14      -16.01     16.01 o 
  10   1  16        7.01       24.28     18.33 o 
   0   2  16      506.02      517.43      9.74 o 
   1   2  16     6308.66     6443.22     65.09 o 
   2   2  16      111.26       93.16     10.27 o 
   3   2  16       82.26       79.26      4.83 o 
   4   2  16     2038.61     2042.72     38.35 o 
   5   2  16        2.57       -8.22      8.22 o 
   6   2  16       81.93       56.31     11.86 o 
   7   2  16      684.19      656.05     21.67 o 
   8   2  16        0.05       -5.84     14.73 o 
   9   2  16       49.56       49.13     17.89 o 
  10   2  16       34.97       44.77     17.63 o 
   1   3  16      530.83      549.60      7.30 o 
   2   3  16      118.63      133.00      5.54 o 
   3   3  16     2345.64     2313.33     33.98 o 
   4   3  16     1542.66     1496.63     25.88 o 
   5   3  16     1546.24     1655.11     35.88 o 
   6   3  16      313.44      328.87     20.50 o 
   7   3  16       10.57       20.00     13.96 o 
   8   3  16      576.40      629.14     23.38 o 
   9   3  16        4.37       -7.42     15.51 o 
  10   3  16       14.55       25.88     18.11 o 
   0   4  16      397.60      406.64     12.21 o 
   1   4  16      477.25      552.56      8.13 o 
   2   4  16      570.87      586.29      9.20 o 
   3   4  16     1078.06     1068.95     29.65 o 
   4   4  16       50.22       63.65      6.71 o 
   5   4  16      352.00      364.91     16.30 o 
   6   4  16       45.13       36.48     10.19 o 
   7   4  16       31.48       21.42     13.82 o 
   8   4  16        0.75        5.15     14.56 o 
   9   4  16        4.77      -11.49     16.33 o 
  10   4  16        5.66       -9.67     18.36 o 
   1   5  16       35.78       32.51      4.47 o 
   2   5  16      753.44      795.64     11.95 o 
   3   5  16     2999.27     2975.94     40.15 o 
   4   5  16      220.61      211.04      9.60 o 
   5   5  16     1052.24     1050.88     22.65 o 
   6   5  16      754.43      783.28     20.36 o 
   7   5  16      260.80      272.76     22.05 o 
   8   5  16      132.00      161.36     27.37 o 
   9   5  16        2.37       -0.32     16.33 o 
   0   6  16      297.34      234.60      8.30 o 
   1   6  16     1348.63     1296.95     14.51 o 
   2   6  16     1165.90     1128.25     16.60 o 
   3   6  16       81.86       64.43      5.98 o 
   4   6  16      775.44      748.38     15.60 o 
   5   6  16       34.96       31.45     10.33 o 
   6   6  16       13.80       33.89     11.59 o 
   7   6  16      107.91      123.71     12.84 o 
   8   6  16       63.99       21.25     15.46 o 
   9   6  16        3.96        2.30     16.69 o 
   1   7  16      161.66      166.40      5.50 o 
   2   7  16      256.81      290.66     10.67 o 
   3   7  16      747.26      786.56     13.87 o 
   4   7  16       42.60       20.29      7.67 o 
   5   7  16       44.45        7.37     10.02 o 
   6   7  16       18.23       19.80     11.03 o 
   7   7  16       67.05       84.94     15.46 o 
   8   7  16        6.66       -0.82     14.10 o 
   9   7  16        0.04       10.39     16.19 o 
   0   8  16      167.90      164.82      9.60 o 
   1   8  16     2148.89     2216.97     24.66 o 
   2   8  16     2247.86     2272.24     27.14 o 
   3   8  16      483.17      510.35     11.82 o 
   4   8  16      278.24      271.84      8.33 o 
   5   8  16        2.66        2.56     10.61 o 
   6   8  16      191.02      176.60     13.81 o 
   7   8  16      481.37      439.88     17.36 o 
   8   8  16        0.24       -2.45     14.37 o 
   9   8  16        2.46       -8.57     17.16 o 
   1   9  16      152.41      165.91      7.78 o 
   2   9  16       74.69       59.81      6.27 o 
   3   9  16       26.19       15.32      7.79 o 
   4   9  16        5.85        1.54      9.27 o 
   5   9  16      106.40       93.17     14.57 o 
   6   9  16      158.08      158.11     13.74 o 
   7   9  16        7.85      -13.62     13.62 o 
   8   9  16        5.56       18.66     20.12 o 
   9   9  16        2.99       -4.48     16.52 o 
   0  10  16     1770.70     1919.43     36.74 o 
   1  10  16      260.33      308.37      9.14 o 
   2  10  16       23.73       29.44      7.20 o 
   3  10  16        2.04       16.99      8.14 o 
   4  10  16      240.14      212.61     16.36 o 
   5  10  16       15.40        4.66      8.73 o 
   6  10  16        1.87        0.26     13.01 o 
   7  10  16      104.96      124.91     14.73 o 
   8  10  16        2.83      -15.35     15.35 o 
   1  11  16      171.38      175.90      8.61 o 
   2  11  16      200.34      220.77      9.06 o 
   3  11  16      547.69      552.48     15.02 o 
   4  11  16      260.89      235.65     15.97 o 
   5  11  16       74.99      103.04     10.65 o 
   6  11  16      156.69      176.30     17.20 o 
   7  11  16       66.85       50.63     15.11 o 
   8  11  16       26.70       53.80     16.35 o 
   0  12  16       28.48        9.32     11.63 o 
   1  12  16       95.35       66.97      8.49 o 
   2  12  16      418.74      384.66     12.84 o 
   3  12  16        1.91        6.24      9.41 o 
   4  12  16       18.01       15.80      9.42 o 
   5  12  16        2.13        3.09     13.12 o 
   6  12  16       28.61        3.14     16.66 o 
   7  12  16       15.79        3.54     15.17 o 
   8  12  16        0.04      -16.97     16.97 o 
   1  13  16       31.43       16.96      8.67 o 
   2  13  16        2.21       10.62     10.92 o 
   3  13  16      288.90      313.04     13.69 o 
   4  13  16       73.45       84.35     10.35 o 
   5  13  16       76.23       94.10     12.32 o 
   6  13  16        5.88       18.61     17.22 o 
   7  13  16       57.16       48.87     16.09 o 
   0  14  16      147.71      128.31     14.28 o 
   1  14  16      218.85      184.71     10.40 o 
   2  14  16      108.78      117.23     12.46 o 
   3  14  16       63.31       52.10     11.82 o 
   4  14  16      107.24      111.66     11.21 o 
   5  14  16       89.61      102.65     13.00 o 
   6  14  16       76.60      102.77     18.69 o 
   7  14  16       21.86       -7.90     26.33 o 
   1  15  16       54.39       38.35      9.96 o 
   2  15  16       13.54       19.04     12.69 o 
   3  15  16       55.52       49.13     12.84 o 
   4  15  16        0.96        8.51     12.10 o 
   5  15  16       55.98       46.48     14.04 o 
   6  15  16        5.79       -0.80     18.43 o 
   0  16  16      151.78      182.38     16.53 o 
   1  16  16      308.52      326.77     12.65 o 
   2  16  16        3.19       -1.67     14.01 o 
   3  16  16       61.69       78.02     13.55 o 
   4  16  16        3.17       10.78     21.51 o 
   5  16  16       16.08       17.16     15.01 o 
   1  17  16        0.28       17.71     11.21 o 
   2  17  16        8.09      -13.76     13.76 o 
   3  17  16        9.83       -8.30     17.44 o 
   4  17  16       20.63       -2.32     14.18 o 
   0  18  16       37.12       26.45     17.51 o 
   1  18  16       76.75       85.24     12.19 o 
   2  18  16       10.61       16.87     14.72 o 
   3  18  16       37.12       16.40     14.76 o 
   1  19  16        2.51        8.97     12.53 o 
   1   1  17     1476.71     1513.22     15.98 o 
   2   1  17     2081.38     2039.48     37.29 o 
   3   1  17       19.07        7.30      4.68 o 
   4   1  17     5219.19     5382.19     82.44 o 
   5   1  17        0.39       -9.84      9.84 o 
   6   1  17      892.85      854.80     23.93 o 
   7   1  17       70.85       54.28     13.72 o 
   8   1  17       30.78       20.70     16.65 o 
   9   1  17       54.70       32.31     16.56 o 
  10   1  17       12.99        4.53     18.35 o 
   0   2  17     3282.73     3135.63     41.24 o 
   1   2  17       27.06       22.71      3.78 o 
   2   2  17     2723.34     2621.94     33.97 o 
   3   2  17       33.95       28.18      4.66 o 
   4   2  17      385.95      364.03     11.80 o 
   5   2  17      247.95      298.11     13.39 o 
   6   2  17        0.99      -12.06     12.06 o 
   7   2  17      209.87      207.65     15.01 o 
   8   2  17       83.31       77.02     15.62 o 
   9   2  17       16.51       25.07     16.35 o 
  10   2  17       49.20       39.78     18.69 o 
   1   3  17      189.05      181.23      4.71 o 
   2   3  17     2018.18     2097.12     26.61 o 
   3   3  17      193.28      184.34      6.03 o 
   4   3  17      500.03      518.82     12.70 o 
   5   3  17        9.01       28.41      8.97 o 
   6   3  17       49.38       27.59     16.16 o 
   7   3  17       32.35       27.25     13.76 o 
   8   3  17       61.11       77.14     15.57 o 
   9   3  17       10.87      -12.44     16.51 o 
  10   3  17        0.19       27.44     21.97 o 
   0   4  17    10022.87    10194.12    144.73 o 
   1   4  17      250.38      256.44      6.07 o 
   2   4  17     6283.02     6217.06     67.72 o 
   3   4  17       60.00       49.01      5.79 o 
   4   4  17      165.14      141.95      7.62 o 
   5   4  17      713.56      710.49     19.81 o 
   6   4  17        1.67       -4.95     12.26 o 
   7   4  17      299.41      314.62     16.69 o 
   8   4  17      193.20      197.89     17.51 o 
   9   4  17       19.65       -1.76     16.56 o 
   1   5  17     1768.31     1865.00     19.50 o 
   2   5  17     1013.64      962.19     13.89 o 
   3   5  17        8.54        2.83      4.78 o 
   4   5  17      862.79      819.60     18.62 o 
   5   5  17      151.03      138.63     10.94 o 
   6   5  17      101.51      121.91     12.16 o 
   7   5  17       16.49       11.19     12.36 o 
   8   5  17        1.94       19.96     15.22 o 
   9   5  17        1.96       16.54     16.86 o 
   0   6  17     3451.67     3577.20     61.16 o 
   1   6  17       30.19       28.39      4.25 o 
   2   6  17       58.58       63.52      4.98 o 
   3   6  17       39.85       25.46      5.34 o 
   4   6  17      512.16      478.55     16.17 o 
   5   6  17      179.48      130.94     11.09 o 
   6   6  17       53.79       44.32     12.53 o 
   7   6  17        2.42        2.69     12.92 o 
   8   6  17      116.54      110.35     16.70 o 
   9   6  17        3.35        1.28     16.43 o 
   1   7  17        5.79        7.38      4.69 o 
   2   7  17     2877.11     2953.06     34.01 o 
   3   7  17      308.15      309.17     12.88 o 
   4   7  17     1371.84     1364.36     26.40 o 
   5   7  17      102.02       73.29     11.45 o 
   6   7  17      460.00      480.18     16.68 o 
   7   7  17       32.00       15.25     13.46 o 
   8   7  17      179.75      206.21     21.82 o 
   9   7  17        7.59        8.14     17.52 o 
   0   8  17      597.84      475.21     22.88 o 
   1   8  17       20.36       37.57      5.19 o 
   2   8  17      135.76      126.06      6.53 o 
   3   8  17       19.87       33.15      6.95 o 
   4   8  17        9.94        0.41      6.31 o 
   5   8  17       49.98       13.87     11.65 o 
   6   8  17       23.08       19.04     12.70 o 
   7   8  17       37.97       38.68     18.14 o 
   8   8  17       53.09       70.50     15.29 o 
   9   8  17        1.98       16.90     17.47 o 
   1   9  17      425.59      388.84     10.58 o 
   2   9  17      385.55      456.91     11.01 o 
   3   9  17      146.78      127.13      8.01 o 
   4   9  17      870.72      923.58     19.96 o 
   5   9  17      112.10       90.28      8.44 o 
   6   9  17      285.58      304.28     19.75 o 
   7   9  17       32.36       50.46     14.11 o 
   8   9  17       44.33       47.57     15.06 o 
   0  10  17     1290.40     1189.60     25.86 o 
   1  10  17      125.78      119.11      7.78 o 
   2  10  17      323.34      309.10      8.79 o 
   3  10  17       23.29       32.72      8.79 o 
   4  10  17      179.96      165.62      9.72 o 
   5  10  17       45.10       41.68      9.27 o 
   6  10  17       14.88      -12.88     13.60 o 
   7  10  17       38.79       50.49     14.93 o 
   8  10  17       63.22       46.66     23.08 o 
   1  11  17       36.64       28.93      7.75 o 
   2  11  17      120.95       95.41      9.36 o 
   3  11  17       70.32       66.91      9.45 o 
   4  11  17      118.77      153.50     11.22 o 
   5  11  17        2.64       -3.73     11.90 o 
   6  11  17        1.01       17.99     14.38 o 
   7  11  17        7.32       11.12     20.81 o 
   8  11  17        5.82        1.09     18.98 o 
   0  12  17      330.16      381.39     15.91 o 
   1  12  17        5.49        1.09      8.28 o 
   2  12  17      454.00      482.93     14.51 o 
   3  12  17        0.84       -6.50      9.56 o 
   4  12  17       56.68       64.98      9.82 o 
   5  12  17       90.43       75.14     11.69 o 
   6  12  17        1.72      -14.43     14.43 o 
   7  12  17        8.06        8.87     16.31 o 
   1  13  17       56.31       38.70      9.21 o 
   2  13  17       88.71       71.11     13.38 o 
   3  13  17       25.42       42.55     11.56 o 
   4  13  17       93.79       74.51     10.50 o 
   5  13  17        9.88       18.38     11.55 o 
   6  13  17       33.08       37.85     15.03 o 
   7  13  17       16.64       30.02     17.08 o 
   0  14  17      299.92      323.28     16.56 o 
   1  14  17        0.33       -9.31      9.31 o 
   2  14  17      241.56      249.38     13.98 o 
   3  14  17        2.20        4.34     16.48 o 
   4  14  17       65.53       94.39     11.89 o 
   5  14  17       83.75       81.36     12.96 o 
   6  14  17        1.41       23.47     20.18 o 
   1  15  17        1.90       -9.67      9.80 o 
   2  15  17       93.89       86.02     14.63 o 
   3  15  17       20.91       12.92     12.47 o 
   4  15  17      329.16      328.19     14.47 o 
   5  15  17        9.79       13.00     23.62 o 
   6  15  17       70.49       70.90     19.20 o 
   0  16  17       13.03       -5.87     15.17 o 
   1  16  17        0.27       -3.78     10.38 o 
   2  16  17        8.65      -13.14     13.14 o 
   3  16  17       38.87       54.09     15.93 o 
   4  16  17        2.74       -5.84     16.91 o 
   5  16  17       27.75       38.01     26.69 o 
   1  17  17       15.47       26.73     11.50 o 
   2  17  17       17.49        5.25     15.97 o 
   3  17  17       22.55       12.40     14.24 o 
   4  17  17       38.78       29.71     13.44 o 
   0  18  17       15.43       29.13     16.56 o 
   1  18  17       34.34       30.76     11.96 o 
   2  18  17      109.95       91.78     15.04 o 
   3  18  17       13.05        0.76     14.50 o 
   0   0  18     1384.11     1460.51     33.03 o 
   1   0  18     1456.91     1322.77     19.37 o 
   2   0  18     2297.55     2207.88     64.21 o 
   3   0  18       67.52       70.62      7.05 o 
   4   0  18      732.41      736.14     33.77 o 
   5   0  18        9.09        8.11     17.73 o 
   6   0  18      603.60      630.33     39.53 o 
   7   0  18        0.29      -10.40     21.95 o 
   8   0  18       66.39       56.26     27.90 o 
   9   0  18        7.63       -9.21     27.05 o 
   1   1  18       36.16       33.67      3.67 o 
   2   1  18     1385.68     1344.68     27.94 o 
   3   1  18      273.75      265.84      7.93 o 
   4   1  18        8.83       -1.27      8.69 o 
   5   1  18       25.83       32.35     11.21 o 
   6   1  18      220.78      191.89     14.04 o 
   7   1  18       48.61       25.98     13.32 o 
   8   1  18        5.85        8.23     14.14 o 
   9   1  18       23.90       24.97     15.80 o 
   0   2  18      156.44      158.33      5.94 o 
   1   2  18      752.91      764.42     10.52 o 
   2   2  18      195.08      189.60      6.92 o 
   3   2  18      752.47      674.53     22.74 o 
   4   2  18        8.84       22.26      9.08 o 
   5   2  18        3.72       -0.15     10.65 o 
   6   2  18       78.20       83.31     12.39 o 
   7   2  18        3.23        3.06     13.41 o 
   8   2  18       89.97      122.39     16.54 o 
   9   2  18       35.98       12.62     17.18 o 
   1   3  18       85.80       99.79      4.35 o 
   2   3  18     1631.99     1560.96     23.00 o 
   3   3  18      522.69      484.22     13.35 o 
   4   3  18      377.05      388.36     10.77 o 
   5   3  18      495.66      518.17     16.12 o 
   6   3  18      592.12      532.32     19.86 o 
   7   3  18      443.32      478.73     19.62 o 
   8   3  18        6.26       -0.60     15.75 o 
   9   3  18       33.17       44.08     16.93 o 
   0   4  18        7.69        1.80      4.82 o 
   1   4  18        9.85        2.62      3.93 o 
   2   4  18      192.76      166.82      6.51 o 
   3   4  18       57.73       48.56      5.08 o 
   4   4  18      467.90      448.10     12.37 o 
   5   4  18      465.40      435.55     17.78 o 
   6   4  18        0.27        7.01     10.62 o 
   7   4  18       28.94       16.81     13.81 o 
   8   4  18       10.78        5.56     15.89 o 
   9   4  18        1.32       -5.17     18.10 o 
   1   5  18       20.79       21.38      4.56 o 
   2   5  18      359.34      372.61      8.77 o 
   3   5  18       88.70       73.91      6.12 o 
   4   5  18     1350.18     1300.14     21.54 o 
   5   5  18     1667.95     1622.99     29.82 o 
   6   5  18      202.29      213.76     13.49 o 
   7   5  18      209.46      228.11     16.42 o 
   8   5  18       67.33      107.15     17.12 o 
   9   5  18       32.90       67.33     18.20 o 
   0   6  18      927.41      897.24     20.23 o 
   1   6  18     1085.15     1073.38     13.04 o 
   2   6  18        7.05       -2.61      5.41 o 
   3   6  18      644.35      615.07     11.17 o 
   4   6  18       21.95       10.44      7.60 o 
   5   6  18      174.60      196.24     12.47 o 
   6   6  18      297.70      312.49     20.48 o 
   7   6  18        7.87        3.40     12.22 o 
   8   6  18      172.25      213.82     18.56 o 
   9   6  18       21.79       51.09     17.47 o 
   1   7  18       12.53       23.61      5.83 o 
   2   7  18      158.60      160.25      6.60 o 
   3   7  18      203.44      249.06      8.51 o 
   4   7  18      267.74      271.49     11.66 o 
   5   7  18      184.50      192.96     17.96 o 
   6   7  18        0.49       -7.41     11.46 o 
   7   7  18        9.18        6.06     12.80 o 
   8   7  18        0.11       15.14     15.74 o 
   9   7  18        0.94      -15.87     17.90 o 
   0   8  18     1055.12     1119.90     24.05 o 
   1   8  18     4366.35     4509.45     54.46 o 
   2   8  18      300.55      314.68      8.27 o 
   3   8  18      456.38      463.52     11.52 o 
   4   8  18      169.51      144.64      7.47 o 
   5   8  18       96.57       92.68      8.09 o 
   6   8  18      120.88      109.52     13.71 o 
   7   8  18        0.46      -13.60     13.60 o 
   8   8  18      254.53      256.22     17.13 o 
   9   8  18       28.00       21.29     29.91 o 
   1   9  18      179.12      216.59      8.37 o 
   2   9  18      113.09      117.40      7.14 o 
   3   9  18      239.51      201.08      8.81 o 
   4   9  18      265.47      252.27     11.93 o 
   5   9  18      148.09      136.17      9.49 o 
   6   9  18        5.05        4.81     12.85 o 
   7   9  18       42.33       33.26     14.25 o 
   8   9  18        6.86       16.99     15.42 o 
   0  10  18      819.14      881.98     28.20 o 
   1  10  18      500.43      554.09     12.83 o 
   2  10  18      908.28     1034.92     22.77 o 
   3  10  18      267.59      283.12      9.91 o 
   4  10  18       31.51       20.80      7.95 o 
   5  10  18        0.52        8.90      9.27 o 
   6  10  18       66.80       21.35     14.10 o 
   7  10  18       13.42       21.68     15.23 o 
   8  10  18       10.72        6.13     16.14 o 
   1  11  18      217.48      198.19      9.29 o 
   2  11  18      350.13      328.29     11.40 o 
   3  11  18        5.72        5.33      8.63 o 
   4  11  18      500.38      502.82     13.29 o 
   5  11  18      322.22      309.25     12.36 o 
   6  11  18       96.30       96.36     14.85 o 
   7  11  18      109.42      131.21     17.21 o 
   8  11  18        2.55      -16.93     16.93 o 
   0  12  18       26.61       28.06     12.04 o 
   1  12  18        3.91       -2.86      8.42 o 
   2  12  18      132.73      155.74     10.79 o 
   3  12  18        0.16      -10.85     10.85 o 
   4  12  18        6.79        6.87      8.88 o 
   5  12  18        0.41        8.26     10.52 o 
   6  12  18        4.28       22.66     15.03 o 
   7  12  18        4.38      -15.26     15.98 o 
   1  13  18        4.19       16.09      8.90 o 
   2  13  18      492.47      518.45     28.32 o 
   3  13  18      116.95      144.13     12.85 o 
   4  13  18       94.98      100.69     10.73 o 
   5  13  18      147.56      183.86     12.58 o 
   6  13  18       16.94       -6.28     15.46 o 
   7  13  18      104.15      143.49     22.17 o 
   0  14  18       74.11       46.24     13.88 o 
   1  14  18      154.12      141.87     10.49 o 
   2  14  18       42.18       20.61     12.43 o 
   3  14  18       30.74       17.77     12.29 o 
   4  14  18        0.18        0.77     11.67 o 
   5  14  18        5.79       17.20     12.65 o 
   6  14  18        3.05       34.58     16.14 o 
   1  15  18        0.35      -10.08     10.08 o 
   2  15  18       30.93       25.46     13.20 o 
   3  15  18       22.55       20.44     14.23 o 
   4  15  18       33.76       29.14     12.55 o 
   5  15  18       34.64       51.62     15.15 o 
   0  16  18       59.83       29.41     15.75 o 
   1  16  18       77.89       72.52     11.23 o 
   2  16  18       57.13       37.95     15.40 o 
   3  16  18       50.42       48.19     20.76 o 
   4  16  18       11.89       -3.52     12.84 o 
   5  16  18        2.90       -4.35     15.58 o 
   1  17  18        8.98       -5.22     11.06 o 
   2  17  18        8.23      -12.87     14.35 o 
   3  17  18       14.28       -5.66     24.18 o 
   4  17  18       15.22        9.02     23.88 o 
   0  18  18       14.42        4.52     17.27 o 
   1  18  18       22.06       35.26     13.42 o 
   2  18  18       11.35       -4.85     15.04 o 
   1   1  19     1034.28     1066.29     12.43 o 
   2   1  19      103.05       83.22      5.64 o 
   3   1  19      664.82      662.20     11.56 o 
   4   1  19       19.90       29.04     12.06 o 
   5   1  19     3276.13     3510.54     76.93 o 
   6   1  19      326.37      324.75     16.15 o 
   7   1  19      398.95      397.07     21.76 o 
   8   1  19      227.18      232.46     17.31 o 
   9   1  19        1.38       11.12     21.23 o 
   0   2  19      479.50      504.43     10.90 o 
   1   2  19     2314.78     2303.95     23.48 o 
   2   2  19     2801.83     2741.45     37.25 o 
   3   2  19      645.91      606.81     17.27 o 
   4   2  19     2424.23     2523.56     40.12 o 
   5   2  19       25.83       12.62     11.27 o 
   6   2  19      283.78      260.63     20.77 o 
   7   2  19       87.08       91.92     14.23 o 
   8   2  19       41.12       64.47     15.01 o 
   9   2  19      160.62      192.47     18.78 o 
   1   3  19       62.05       54.26      4.38 o 
   2   3  19       19.32       11.48      6.78 o 
   3   3  19     1564.15     1565.84     25.79 o 
   4   3  19      212.77      190.73      8.36 o 
   5   3  19       17.15       24.88      9.50 o 
   6   3  19        2.40       16.06     12.73 o 
   7   3  19       82.12       80.70     14.16 o 
   8   3  19        9.35       19.99     16.06 o 
   9   3  19        0.10       22.00     16.20 o 
   0   4  19       54.93       68.28      5.70 o 
   1   4  19     4315.18     4280.27     41.81 o 
   2   4  19      892.59      857.37     13.98 o 
   3   4  19      275.01      284.19      8.21 o 
   4   4  19      222.18      212.99      9.16 o 
   5   4  19      107.67      136.61     11.39 o 
   6   4  19      432.00      416.49     22.35 o 
   7   4  19      272.24      274.40     18.27 o 
   8   4  19        3.50       -3.58     16.09 o 
   9   4  19       90.34       95.02     17.50 o 
   1   5  19        5.38        5.82      4.71 o 
   2   5  19       71.58       48.26      5.41 o 
   3   5  19       27.58       13.99      5.36 o 
   4   5  19      138.51      135.67      8.37 o 
   5   5  19      212.45      154.33     12.08 o 
   6   5  19      127.67      110.15     11.91 o 
   7   5  19       15.54       25.92     15.20 o 
   8   5  19       32.95       33.08     16.75 o 
   9   5  19        0.06      -10.58     17.61 o 
   0   6  19       21.53       22.29      8.28 o 
   1   6  19     1835.95     1945.26     20.72 o 
   2   6  19       20.81       29.95      5.63 o 
   3   6  19      299.42      323.91      8.70 o 
   4   6  19        5.08        2.47      8.47 o 
   5   6  19       21.96       20.83     16.54 o 
   6   6  19       80.84       81.84     12.26 o 
   7   6  19      122.30       88.41     22.60 o 
   8   6  19        0.30      -16.61     16.61 o 
   9   6  19        3.17        9.52     17.08 o 
   1   7  19      334.06      332.57      8.38 o 
   2   7  19       46.77       42.00      6.01 o 
   3   7  19      612.54      590.21     12.98 o 
   4   7  19        4.81       -5.81      6.08 o 
   5   7  19      465.13      442.24     15.80 o 
   6   7  19      120.87      142.97     13.25 o 
   7   7  19      151.98      153.40     15.02 o 
   8   7  19      131.81      189.60     26.04 o 
   9   7  19        0.77      -17.56     18.26 o 
   0   8  19        5.52        1.86      9.21 o 
   1   8  19        6.78       42.47      8.06 o 
   2   8  19        6.28        5.30      6.19 o 
   3   8  19        5.46       11.73      7.35 o 
   4   8  19       16.37       11.69      7.02 o 
   5   8  19       23.45       20.78      9.88 o 
   6   8  19        0.01       -7.46     12.82 o 
   7   8  19       31.10       26.95     14.14 o 
   8   8  19       11.13       23.02     17.04 o 
   1   9  19       99.70       89.49      7.58 o 
   2   9  19        0.50       -0.70      6.46 o 
   3   9  19      599.31      653.10     15.20 o 
   4   9  19        2.96        3.82      7.62 o 
   5   9  19      329.27      371.63     26.84 o 
   6   9  19      202.36      184.37     14.86 o 
   7   9  19      114.50      119.71     15.94 o 
   8   9  19        3.09       -5.81     16.01 o 
   0  10  19      155.27      172.09     12.37 o 
   1  10  19      616.53      547.23     13.01 o 
   2  10  19        2.15       15.70      8.35 o 
   3  10  19      113.15      108.34      8.85 o 
   4  10  19      107.51      117.60      8.84 o 
   5  10  19       21.32        8.96      9.52 o 
   6  10  19      138.95      136.15     20.19 o 
   7  10  19       29.19       12.23     15.27 o 
   8  10  19       21.23        5.44     17.11 o 
   1  11  19        7.27       16.78      8.47 o 
   2  11  19       28.99       33.91      9.28 o 
   3  11  19      141.26      156.54     11.63 o 
   4  11  19        2.11       15.74      8.69 o 
   5  11  19       57.18       67.09     11.73 o 
   6  11  19        0.26       33.59     18.47 o 
   7  11  19        0.15       -7.32     16.01 o 
   0  12  19        0.85       -3.34     12.62 o 
   1  12  19     1219.73     1262.06     20.92 o 
   2  12  19      311.00      301.51     12.12 o 
   3  12  19       77.31      102.39     11.97 o 
   4  12  19       48.45       49.37      9.35 o 
   5  12  19        8.01       15.51     10.79 o 
   6  12  19       78.35       94.18     15.83 o 
   7  12  19       27.96       18.27     16.69 o 
   1  13  19       12.19       19.35      9.42 o 
   2  13  19       19.57       23.06     11.80 o 
   3  13  19      122.94       94.14     12.46 o 
   4  13  19       14.70       32.28     11.30 o 
   5  13  19      102.01       96.89     12.18 o 
   6  13  19       12.27       11.63     27.67 o 
   0  14  19        0.21       -8.85     13.95 o 
   1  14  19       37.42       58.54     10.16 o 
   2  14  19        4.33       20.24     12.64 o 
   3  14  19        5.13       19.98     12.63 o 
   4  14  19       36.44       42.08     12.17 o 
   5  14  19       37.09       40.37     22.96 o 
   6  14  19       16.87        6.51     16.59 o 
   1  15  19       17.79        3.69     10.53 o 
   2  15  19        3.33        0.99     12.65 o 
   3  15  19       80.10       81.27     13.86 o 
   4  15  19        1.88        1.63     16.24 o 
   5  15  19       98.79       94.94     16.11 o 
   0  16  19       35.75       27.44     16.26 o 
   1  16  19       13.05        5.30     11.30 o 
   2  16  19        3.99       -1.31     13.86 o 
   3  16  19        3.47        5.64     13.72 o 
   4  16  19       28.86       34.43     17.83 o 
   1  17  19        7.95       -4.47     12.84 o 
   2  17  19        0.57       -3.64     14.40 o 
   3  17  19       76.64       77.66     14.73 o 
   0  18  19        5.06        5.23     17.70 o 
   1  18  19       45.18       38.87     14.19 o 
   0   0  20     6694.44     6902.16    197.71 o 
   1   0  20     1414.07     1471.35     21.53 o 
   2   0  20     5118.06     4792.29    107.96 o 
   3   0  20      687.51      657.25     15.77 o 
   4   0  20       18.54       22.81     16.73 o 
   5   0  20        9.74       27.92     19.24 o 
   6   0  20        8.95      -21.15     22.87 o 
   7   0  20      489.00      478.89     34.22 o 
   8   0  20       65.18       70.58     28.05 o 
   9   0  20        8.11      -27.35     27.35 o 
   1   1  20      178.86      172.02      4.80 o 
   2   1  20     1098.59      994.18     15.65 o 
   3   1  20      103.47      100.48      5.81 o 
   4   1  20      320.70      341.77     17.29 o 
   5   1  20       89.63       91.91     15.04 o 
   6   1  20       64.74       32.44     15.90 o 
   7   1  20        5.80      -15.90     16.32 o 
   8   1  20        0.67       -5.92     18.36 o 
   9   1  20       17.48       26.63     24.26 o 
   0   2  20     3014.89     3040.85     40.60 o 
   1   2  20      814.64      858.32     11.10 o 
   2   2  20      432.82      420.61      9.00 o 
   3   2  20       29.56       17.09      5.40 o 
   4   2  20     1254.33     1324.70     28.37 o 
   5   2  20      144.89      154.05     12.75 o 
   6   2  20       35.01       29.02     13.57 o 
   7   2  20      154.64      158.71     18.20 o 
   8   2  20        9.44       26.06     14.99 o 
   9   2  20        5.17        5.50     15.96 o 
   1   3  20      161.20      165.36      8.19 o 
   2   3  20     1627.60     1597.77     21.35 o 
   3   3  20     1210.05     1141.85     22.22 o 
   4   3  20      544.16      543.29     13.34 o 
   5   3  20      599.42      610.76     21.27 o 
   6   3  20      554.96      518.92     20.66 o 
   7   3  20        7.60       11.93     20.64 o 
   8   3  20      100.93       97.72     17.03 o 
   9   3  20       28.45       34.93     17.13 o 
   0   4  20        0.17        7.56      5.58 o 
   1   4  20      351.66      337.36      7.39 o 
   2   4  20       35.87       45.32      5.87 o 
   3   4  20       19.76       23.13      5.41 o 
   4   4  20        3.60       -7.01      9.05 o 
   5   4  20       82.80       53.66     14.72 o 
   6   4  20       15.04        8.85     13.24 o 
   7   4  20       46.42       62.94     15.35 o 
   8   4  20       76.43       73.00     17.11 o 
   9   4  20        8.02       -0.67     17.16 o 
   1   5  20      376.57      398.14      8.70 o 
   2   5  20      277.43      340.17      8.46 o 
   3   5  20      471.49      450.47      9.90 o 
   4   5  20     1919.15     1918.09     32.86 o 
   5   5  20      162.30      143.26     12.14 o 
   6   5  20      309.52      304.14     15.99 o 
   7   5  20        1.96        1.14     15.27 o 
   8   5  20      131.83      137.09     18.00 o 
   9   5  20        3.16        1.05     17.06 o 
   0   6  20     1164.18     1056.74     22.81 o 
   1   6  20      843.25      840.08     12.22 o 
   2   6  20      516.46      518.83     10.81 o 
   3   6  20       13.04        5.32      5.92 o 
   4   6  20      442.75      439.14     16.92 o 
   5   6  20       22.94       22.55     11.16 o 
   6   6  20       28.91       35.46     12.68 o 
   7   6  20       28.29       23.57     18.95 o 
   8   6  20       10.23       15.27     15.71 o 
   9   6  20        1.55       -1.26     17.15 o 
   1   7  20       19.86       18.14      6.62 o 
   2   7  20       45.73       60.43      6.38 o 
   3   7  20       90.70      101.95      6.71 o 
   4   7  20       56.70       71.90      7.86 o 
   5   7  20       23.22        9.69     10.71 o 
   6   7  20        9.32       -5.16     12.23 o 
   7   7  20        6.33       -2.98     14.89 o 
   8   7  20       25.50       29.53     21.23 o 
   0   8  20      635.21      686.13     18.74 o 
   1   8  20      282.57      296.15     10.45 o 
   2   8  20      445.27      477.99     11.28 o 
   3   8  20       24.37       26.99      7.59 o 
   4   8  20      289.45      271.42     15.46 o 
   5   8  20      421.26      430.50     21.68 o 
   6   8  20        0.16      -13.31     13.31 o 
   7   8  20      100.69       92.15     14.79 o 
   8   8  20       17.33        6.03     17.81 o 
   1   9  20      427.91      443.44     11.79 o 
   2   9  20       86.75       82.62      9.00 o 
   3   9  20      113.38       97.86      8.56 o 
   4   9  20      175.14      165.49      9.24 o 
   5   9  20       70.49       68.10      9.72 o 
   6   9  20       25.58       34.80     13.43 o 
   7   9  20        3.39       -9.50     14.79 o 
   8   9  20        0.72        5.17     17.50 o 
   0  10  20       70.02      106.72     11.97 o 
   1  10  20        4.13        7.51      7.98 o 
   2  10  20       58.32       89.65      9.28 o 
   3  10  20       27.71       32.42      8.62 o 
   4  10  20      114.59      128.85      9.07 o 
   5  10  20       21.57       18.92      9.92 o 
   6  10  20       32.40       24.21     17.26 o 
   7  10  20       87.46       48.04     28.71 o 
   1  11  20       92.83       88.68      9.07 o 
   2  11  20      575.23      564.84     15.65 o 
   3  11  20       58.23       56.45     11.04 o 
   4  11  20      188.68      214.10     10.36 o 
   5  11  20       64.42       74.34     11.24 o 
   6  11  20       54.45       52.13     15.10 o 
   7  11  20        1.90      -15.90     15.90 o 
   0  12  20       56.20       36.55     13.22 o 
   1  12  20      126.11      147.06     10.03 o 
   2  12  20       21.51       27.71     11.23 o 
   3  12  20        7.06       15.95     11.42 o 
   4  12  20        4.89       22.77     10.77 o 
   5  12  20       74.93      104.92     11.86 o 
   6  12  20       35.13       34.46     15.08 o 
   7  12  20        0.01       16.98     18.05 o 
   1  13  20       22.07       15.61      9.68 o 
   2  13  20        5.11       25.87     10.74 o 
   3  13  20      125.93      123.50     13.01 o 
   4  13  20       55.82       80.86     20.28 o 
   5  13  20       49.77       72.91     14.70 o 
   6  13  20       61.83       82.07     16.48 o 
   0  14  20       57.82       59.00     15.30 o 
   1  14  20        1.02        4.79     10.13 o 
   2  14  20      105.50       98.96     13.58 o 
   3  14  20        0.06       -5.15     14.55 o 
   4  14  20       59.25       58.22     12.24 o 
   5  14  20       27.93       37.39     14.88 o 
   6  14  20        0.57      -21.34     24.14 o 
   1  15  20       27.07       13.27     10.80 o 
   2  15  20       18.38       10.94     14.98 o 
   3  15  20       23.05       25.47     13.84 o 
   4  15  20       14.02       -1.93     12.49 o 
   5  15  20        1.13       11.26     18.55 o 
   0  16  20      118.85      134.04     17.52 o 
   1  16  20       46.22       42.95     14.87 o 
   2  16  20      186.80      190.41     15.85 o 
   3  16  20        0.68        0.33     13.77 o 
   4  16  20       21.66       25.81     27.31 o 
   1  17  20        0.02       -3.33     13.06 o 
   2  17  20       27.43        7.63     21.90 o 
   3  17  20        1.15        2.25     24.23 o 
   1   1  21      283.72      299.65      6.23 o 
   2   1  21      643.51      691.63     11.80 o 
   3   1  21       24.13        6.54      8.63 o 
   4   1  21      292.15      299.78     16.58 o 
   5   1  21      161.38      176.72     16.99 o 
   6   1  21      247.54      221.43     18.19 o 
   7   1  21       91.09       98.81     18.66 o 
   8   1  21        3.06      -19.49     19.49 o 
   9   1  21       23.73       45.45     19.88 o 
   0   2  21      805.50      776.33     15.86 o 
   1   2  21      199.52      197.08      5.50 o 
   2   2  21       46.27       64.49      6.10 o 
   3   2  21       47.48       46.86      5.87 o 
   4   2  21       51.77       45.92      9.46 o 
   5   2  21       64.19       65.62     21.05 o 
   6   2  21      312.84      249.27     19.39 o 
   7   2  21        6.52        6.82     13.80 o 
   8   2  21      140.06      119.99     20.60 o 
   9   2  21       15.74       -3.20     20.68 o 
   1   3  21       87.02       93.63      4.97 o 
   2   3  21       13.29       16.01      5.61 o 
   3   3  21      214.52      209.35      7.10 o 
   4   3  21      252.41      249.69     10.61 o 
   5   3  21       78.94       76.23     22.18 o 
   6   3  21       23.30       22.72     13.14 o 
   7   3  21       65.51       51.85     15.36 o 
   8   3  21       10.65        5.07     16.01 o 
   9   3  21       50.80       32.41     18.03 o 
   0   4  21     1842.24     1923.95     30.92 o 
   1   4  21     1349.39     1311.12     15.19 o 
   2   4  21      848.27      853.02     16.01 o 
   3   4  21      254.84      250.11      8.03 o 
   4   4  21        0.78      -11.61     11.61 o 
   5   4  21      160.31      170.16     17.54 o 
   6   4  21      143.83      137.74     14.29 o 
   7   4  21        3.10       11.53     14.58 o 
   8   4  21      219.72      228.38     19.04 o 
   9   4  21       36.18       64.25     18.55 o 
   1   5  21       31.35       37.43      5.33 o 
   2   5  21      277.98      255.50      7.94 o 
   3   5  21      137.35      102.86      6.41 o 
   4   5  21      210.83      201.14      9.60 o 
   5   5  21        5.92        4.31     14.54 o 
   6   5  21      140.19      132.12     14.88 o 
   7   5  21       20.17       40.37     17.47 o 
   8   5  21        5.23       -7.48     16.40 o 
   9   5  21        1.13       14.37     17.10 o 
   0   6  21      257.01      303.58     12.38 o 
   1   6  21      125.32      120.85      6.62 o 
   2   6  21     1155.75     1243.57     17.29 o 
   3   6  21      654.32      622.26     11.87 o 
   4   6  21       46.40       54.90      9.41 o 
   5   6  21      174.30      162.03     12.40 o 
   6   6  21       42.49       48.57     12.99 o 
   7   6  21        5.21      -15.74     15.74 o 
   8   6  21        4.21       13.29     16.04 o 
   1   7  21      185.22      190.04      8.08 o 
   2   7  21      493.22      488.08     12.00 o 
   3   7  21       38.00       43.29      6.68 o 
   4   7  21      726.86      699.26     19.87 o 
   5   7  21        8.48        0.15      8.50 o 
   6   7  21      292.64      272.28     15.48 o 
   7   7  21      170.78      155.05     17.29 o 
   8   7  21        8.25       25.39     19.10 o 
   0   8  21       46.74       64.86     10.59 o 
   1   8  21      236.47      211.64      8.79 o 
   2   8  21       13.08       33.45      7.96 o 
   3   8  21        1.89       13.39      7.57 o 
   4   8  21       65.46       63.80      7.71 o 
   5   8  21       20.73       -0.01     13.60 o 
   6   8  21       19.82        7.75     13.27 o 
   7   8  21       13.94       34.34     17.06 o 
   8   8  21        4.78        2.34     17.31 o 
   1   9  21       42.32       21.73      7.81 o 
   2   9  21      473.62      497.57     15.98 o 
   3   9  21        0.31       10.68      8.06 o 
   4   9  21      775.59      806.56     15.75 o 
   5   9  21       36.35       25.03      9.85 o 
   6   9  21      166.25      158.57     14.57 o 
   7   9  21      124.29      131.79     15.87 o 
   8   9  21        1.74       22.39     18.71 o 
   0  10  21      485.97      410.10     17.95 o 
   1  10  21      125.80      103.61      8.81 o 
   2  10  21      224.11      188.22     10.39 o 
   3  10  21      302.66      304.79     12.99 o 
   4  10  21       78.72       68.01      8.81 o 
   5  10  21       16.26       39.09     10.44 o 
   6  10  21       41.26       27.75     20.44 o 
   7  10  21        6.24      -15.35     15.35 o 
   1  11  21      120.11       98.93      9.35 o 
   2  11  21      152.12      182.61     13.65 o 
   3  11  21        4.51       31.49     11.20 o 
   4  11  21       67.21       90.47     10.11 o 
   5  11  21       15.40       44.81     11.31 o 
   6  11  21       11.63       13.64     15.00 o 
   7  11  21        1.90      -10.24     15.97 o 
   0  12  21      176.62      202.87     15.10 o 
   1  12  21       69.68       77.50      9.94 o 
   2  12  21      406.43      412.29     23.12 o 
   3  12  21       59.59       91.74     12.56 o 
   4  12  21       20.02       21.68     11.40 o 
   5  12  21       48.81       42.93     11.89 o 
   6  12  21       12.80        6.33     15.77 o 
   1  13  21        1.54        0.25     11.73 o 
   2  13  21        1.10        3.26     10.75 o 
   3  13  21        1.72       28.13     12.43 o 
   4  13  21        4.58        2.62     16.07 o 
   5  13  21        3.48       28.18     27.87 o 
   6  13  21        0.35       -2.05     16.05 o 
   0  14  21      262.60      302.71     17.80 o 
   1  14  21       31.01       30.45     10.75 o 
   2  14  21       61.47       77.43     15.87 o 
   3  14  21       22.28       10.49     12.92 o 
   4  14  21        2.27       -3.55     15.06 o 
   5  14  21       39.88       49.44     20.68 o 
   1  15  21       13.89        0.60     12.14 o 
   2  15  21      172.16      147.90     15.87 o 
   3  15  21        0.40       17.02     15.25 o 
   4  15  21       42.01       24.71     15.69 o 
   0  16  21        7.23       -8.37     22.31 o 
   1  16  21        6.20       21.68     12.67 o 
   2  16  21       19.35       33.36     14.42 o 
   3  16  21        0.16      -14.22     14.22 o 
   1  17  21        4.80        0.43     13.14 o 
   2  17  21       16.15        9.43     15.49 o 
   0   0  22      588.58      641.36     20.80 o 
   1   0  22     3416.23     3413.71     45.53 o 
   2   0  22       74.64       93.28      7.62 o 
   3   0  22     1991.13     2009.32     36.66 o 
   4   0  22      216.52      248.25     23.40 o 
   5   0  22      474.97      471.19     30.64 o 
   6   0  22      551.78      520.88     34.20 o 
   7   0  22      128.52      117.45     26.57 o 
   8   0  22      227.02      230.89     30.18 o 
   9   0  22        6.69       32.66     28.38 o 
   1   1  22      197.79      188.14      5.35 o 
   2   1  22       59.76       53.43      5.51 o 
   3   1  22       67.22       61.34      6.65 o 
   4   1  22      449.91      444.05     21.18 o 
   5   1  22      202.69      178.52     16.85 o 
   6   1  22        1.95       -5.26     15.77 o 
   7   1  22       93.79      100.87     18.37 o 
   8   1  22        7.81       -6.04     18.20 o 
   9   1  22       10.06       16.04     32.18 o 
   0   2  22       55.17       56.48      6.31 o 
   1   2  22      677.31      687.78     10.17 o 
   2   2  22       14.83        6.29      5.38 o 
   3   2  22      711.97      675.22     19.61 o 
   4   2  22      102.02       72.51     10.31 o 
   5   2  22        0.25       13.17     14.77 o 
   6   2  22      422.88      407.36     22.05 o 
   7   2  22       26.87       60.57     18.60 o 
   8   2  22        2.90       -6.73     19.05 o 
   9   2  22       75.91       65.20     21.44 o 
   1   3  22      709.53      687.96     10.30 o 
   2   3  22       99.18       97.84      5.91 o 
   3   3  22      188.01      178.16      7.23 o 
   4   3  22        3.06        9.50      9.65 o 
   5   3  22     1233.09     1254.03     50.92 o 
   6   3  22        0.64        0.49     13.27 o 
   7   3  22      371.42      386.67     24.61 o 
   8   3  22       29.95       21.92     16.51 o 
   9   3  22       47.17       48.84     22.34 o 
   0   4  22      134.12      145.76     12.69 o 
   1   4  22      203.71      180.72      6.38 o 
   2   4  22      300.28      299.09      7.96 o 
   3   4  22      188.01      155.57      7.18 o 
   4   4  22       49.09       32.82      8.39 o 
   5   4  22      146.09      139.29     13.42 o 
   6   4  22        0.01      -12.03     13.58 o 
   7   4  22       16.83       -1.40     15.57 o 
   8   4  22        0.29       -2.92     17.03 o 
   1   5  22      124.16      132.83      7.56 o 
   2   5  22      776.27      803.06     14.32 o 
   3   5  22      129.85      153.84      7.15 o 
   4   5  22        2.46       -2.25      9.00 o 
   5   5  22      727.85      741.25     21.02 o 
   6   5  22        0.01       11.81     13.62 o 
   7   5  22      166.30      191.30     17.60 o 
   8   5  22       32.15       43.47     16.90 o 
   0   6  22        3.87       -5.13     11.21 o 
   1   6  22      383.80      341.58      9.07 o 
   2   6  22       72.78       93.54      7.23 o 
   3   6  22      323.91      319.00      9.08 o 
   4   6  22      446.28      399.44     19.12 o 
   5   6  22       30.01       48.82     11.66 o 
   6   6  22      336.62      340.48     20.30 o 
   7   6  22       68.56       64.03     16.50 o 
   8   6  22        7.62        1.85     17.46 o 
   1   7  22        5.78        3.73      7.38 o 
   2   7  22        1.29        4.64      6.64 o 
   3   7  22      519.14      576.15     12.96 o 
   4   7  22        1.26        6.26      7.03 o 
   5   7  22        1.33       -3.75      8.75 o 
   6   7  22       63.09       74.18     15.75 o 
   7   7  22        4.88       -0.39     15.89 o 
   8   7  22        5.28        4.60     17.35 o 
   0   8  22        1.27       -6.28     10.44 o 
   1   8  22     1005.92     1113.22     24.50 o 
   2   8  22       10.84       15.43      8.41 o 
   3   8  22      144.02      170.16      9.11 o 
   4   8  22      201.25      200.66      9.00 o 
   5   8  22       87.80       68.08      9.90 o 
   6   8  22       92.15       87.08     19.00 o 
   7   8  22       45.29       31.51     16.61 o 
   8   8  22        1.88       -5.94     19.43 o 
   1   9  22       39.68       51.92      8.24 o 
   2   9  22        0.43        6.60      8.86 o 
   3   9  22       88.43       77.58     10.90 o 
   4   9  22       52.10       46.36      8.38 o 
   5   9  22       83.82       81.93     10.47 o 
   6   9  22       24.78       34.37     17.84 o 
   7   9  22       42.77       58.39     18.44 o 
   0  10  22       26.72       32.16     12.55 o 
   1  10  22      365.67      464.24     14.45 o 
   2  10  22       72.47       92.75     10.15 o 
   3  10  22      157.70      173.73     17.81 o 
   4  10  22        2.16       15.72      8.73 o 
   5  10  22        5.40        1.10     11.94 o 
   6  10  22       35.97       20.34     19.08 o 
   7  10  22        0.41        1.60     15.61 o 
   1  11  22       19.58       17.88      8.96 o 
   2  11  22       13.80        6.80     10.06 o 
   3  11  22      144.58      140.67     17.91 o 
   4  11  22       12.61       17.09     10.71 o 
   5  11  22      265.77      267.53     13.16 o 
   6  11  22       11.21       19.82     17.11 o 
   7  11  22       28.75       18.52     25.68 o 
   0  12  22       36.43       30.48     13.68 o 
   1  12  22       11.19       -0.06      9.53 o 
   2  12  22        3.44        2.40     10.54 o 
   3  12  22        8.21       16.76     11.70 o 
   4  12  22        0.52        6.42     11.11 o 
   5  12  22        0.49       21.24     15.47 o 
   6  12  22        2.19       22.14     16.00 o 
   1  13  22       30.83       20.97     10.30 o 
   2  13  22        0.74      -11.51     12.29 o 
   3  13  22      100.44      132.27     13.90 o 
   4  13  22       26.90       18.44     11.80 o 
   5  13  22       29.03       30.06     15.04 o 
   6  13  22        0.49       26.17     23.82 o 
   0  14  22       77.24       83.78     15.93 o 
   1  14  22      171.20      146.13     12.82 o 
   2  14  22        0.23       -1.00     11.59 o 
   3  14  22       43.62       47.02     13.64 o 
   4  14  22        3.27      -11.95     11.95 o 
   5  14  22       19.47       30.63     33.81 o 
   1  15  22       37.32       33.25     12.56 o 
   2  15  22       38.56       30.87     14.32 o 
   3  15  22       13.99       25.65     15.26 o 
   4  15  22        6.02       -1.93     12.65 o 
   0  16  22        2.66      -17.01     17.01 o 
   1  16  22       77.92       88.33     13.31 o 
   2  16  22        1.23       -6.28     14.75 o 
   3  16  22       35.67       20.08     14.48 o 
   1  17  22        1.10       -1.35     13.09 o 
   1   1  23      682.43      690.87      9.77 o 
   2   1  23      297.13      273.71     11.40 o 
   3   1  23     1741.04     1796.44     25.87 o 
   4   1  23      319.56      346.94     18.53 o 
   5   1  23      190.60      194.77     17.05 o 
   6   1  23      394.48      406.94     31.53 o 
   7   1  23       19.35       14.00     20.62 o 
   8   1  23      108.30      106.41     20.79 o 
   0   2  23      742.20      733.63     14.45 o 
   1   2  23      887.48      859.49     11.66 o 
   2   2  23        6.68       -0.93      5.59 o 
   3   2  23        5.95       -6.79      6.79 o 
   4   2  23      848.98      841.43     23.22 o 
   5   2  23       49.56       51.68     15.69 o 
   6   2  23       23.45       19.18     22.89 o 
   7   2  23       91.92      118.98     40.04 o 
   8   2  23       39.83       52.21     20.88 o 
   1   3  23        7.84        8.94      5.98 o 
   2   3  23      178.64      167.73      6.31 o 
   3   3  23      206.15      204.53      7.64 o 
   4   3  23       27.43       46.82     10.65 o 
   5   3  23      155.21      151.69     17.53 o 
   6   3  23       78.91       98.45     18.65 o 
   7   3  23        4.73       -5.17     18.29 o 
   8   3  23        2.64       -4.44     20.61 o 
   0   4  23      154.54      137.80      9.02 o 
   1   4  23     1023.56     1113.60     14.83 o 
   2   4  23      617.77      624.69     11.81 o 
   3   4  23      109.82      113.06      7.29 o 
   4   4  23      146.16      157.64     10.78 o 
   5   4  23       51.19       59.67     13.40 o 
   6   4  23       13.43       -2.95     13.74 o 
   7   4  23      164.76      161.61     17.25 o 
   8   4  23        0.45       15.21     17.31 o 
   1   5  23        2.97        5.07      6.21 o 
   2   5  23      160.22      137.75      7.73 o 
   3   5  23      388.27      360.07     10.21 o 
   4   5  23       17.22       10.63     12.43 o 
   5   5  23        4.85       13.66     13.43 o 
   6   5  23        4.70       16.49     13.84 o 
   7   5  23        2.79       -9.19     15.54 o 
   8   5  23        3.86      -15.90     15.90 o 
   0   6  23      151.81      171.37     12.21 o 
   1   6  23      143.61      179.23      7.58 o 
   2   6  23      520.37      536.59     12.77 o 
   3   6  23      102.60      104.24      7.17 o 
   4   6  23       34.27       25.41      7.13 o 
   5   6  23       30.32       23.67     12.01 o 
   6   6  23       87.10       75.86     14.40 o 
   7   6  23      152.24      156.67     16.84 o 
   8   6  23        0.73       -5.72     17.84 o 
   1   7  23      338.07      340.23     13.00 o 
   2   7  23        8.49        0.59      8.04 o 
   3   7  23      311.46      304.05      8.94 o 
   4   7  23      112.13       96.29      8.02 o 
   5   7  23      454.71      457.93     13.72 o 
   6   7  23       71.65       56.96     15.46 o 
   7   7  23        1.43      -15.11     15.71 o 
   8   7  23        2.33      -13.15     17.46 o 
   0   8  23       20.89       16.30     11.07 o 
   1   8  23      135.25      109.13      8.61 o 
   2   8  23      138.30      161.00      9.94 o 
   3   8  23        0.08        4.62      7.13 o 
   4   8  23        0.06        6.43      8.07 o 
   5   8  23        6.14       -4.97     13.96 o 
   6   8  23        9.28       -1.68     13.29 o 
   7   8  23        0.02        4.32     18.18 o 
   1   9  23       52.37       60.59      8.90 o 
   2   9  23        2.04        1.44      9.05 o 
   3   9  23      179.72      194.72     11.92 o 
   4   9  23       52.73       63.37      8.71 o 
   5   9  23       28.13       41.34     14.73 o 
   6   9  23      136.71      109.74     20.31 o 
   7   9  23       18.22       44.81     17.66 o 
   0  10  23       36.93       33.66     12.68 o 
   1  10  23       64.41       51.03      9.07 o 
   2  10  23      204.23      177.95     10.86 o 
   3  10  23       19.44       13.52     11.27 o 
   4  10  23      125.39      136.42     11.20 o 
   5  10  23       13.68       22.32     11.09 o 
   6  10  23       80.64       81.58     18.00 o 
   7  10  23       14.30       10.23     25.85 o 
   1  11  23        0.41       -1.77      9.21 o 
   2  11  23       28.13       35.74     12.68 o 
   3  11  23       35.93       56.69     17.80 o 
   4  11  23        1.35       11.68     10.79 o 
   5  11  23       12.21       19.08     13.77 o 
   6  11  23        0.41        7.57     15.69 o 
   0  12  23      175.84      201.86     28.69 o 
   1  12  23       72.87       76.58     10.41 o 
   2  12  23      201.21      189.41     12.15 o 
   3  12  23       13.11       10.89     17.24 o 
   4  12  23       44.46       71.90     21.35 o 
   5  12  23       29.11       52.87     15.15 o 
   6  12  23       36.72       49.56     18.98 o 
   1  13  23      109.07       91.27     12.00 o 
   2  13  23       12.92        1.35     12.70 o 
   3  13  23       39.09       36.41     13.13 o 
   4  13  23       68.28       64.54     12.27 o 
   5  13  23       12.28       14.18     24.44 o 
   0  14  23        2.80       13.30     15.72 o 
   1  14  23       10.63       19.32     12.27 o 
   2  14  23        1.27        2.13     11.77 o 
   3  14  23        6.06       13.22     13.75 o 
   4  14  23        0.32       -1.31     12.14 o 
   1  15  23        3.19        4.42     12.68 o 
   2  15  23       25.39       27.98     12.60 o 
   3  15  23       43.50       63.94     15.22 o 
   4  15  23       56.27       68.08     16.81 o 
   0  16  23       54.66       42.78     17.43 o 
   1  16  23        1.51       19.20     13.34 o 
   2  16  23        0.08      -12.69     13.11 o 
   0   0  24      970.13     1001.67     22.96 o 
   1   0  24     1442.42     1330.82     21.15 o 
   2   0  24      115.26      121.99     11.57 o 
   3   0  24       92.73       97.89      9.40 o 
   4   0  24      110.95       65.35     21.42 o 
   5   0  24      196.84      201.09     26.66 o 
   6   0  24       96.71       57.32     25.93 o 
   7   0  24       14.84       30.95     28.01 o 
   8   0  24      138.15      120.43     28.91 o 
   1   1  24       16.21        7.04      5.10 o 
   2   1  24        4.31        2.29      6.24 o 
   3   1  24      121.50      108.51      7.44 o 
   4   1  24      165.32      145.88     23.90 o 
   5   1  24       16.98        2.15     16.06 o 
   6   1  24       52.11       46.78     23.48 o 
   7   1  24       22.47        6.11     18.81 o 
   8   1  24       41.46       56.50     45.24 o 
   0   2  24     1365.25     1409.07     24.37 o 
   1   2  24       35.40       36.12      5.10 o 
   2   2  24        8.92        6.12      5.89 o 
   3   2  24       31.27       38.71      7.21 o 
   4   2  24      104.67      108.89     11.36 o 
   5   2  24       89.16      107.85     16.90 o 
   6   2  24       27.17       11.93     18.09 o 
   7   2  24       49.47       62.72     22.05 o 
   8   2  24       20.20       -1.21     20.62 o 
   1   3  24        7.99       22.58      5.42 o 
   2   3  24       49.70       50.47      5.73 o 
   3   3  24      129.21      120.50      7.34 o 
   4   3  24      892.93      899.39     22.73 o 
   5   3  24        0.73        3.57     15.53 o 
   6   3  24      161.15      154.45     18.40 o 
   7   3  24       87.04       67.71     27.72 o 
   8   3  24        1.41       12.57     21.03 o 
   0   4  24       39.75       17.63      8.47 o 
   1   4  24       72.68       70.13      6.22 o 
   2   4  24       67.94       66.96      6.54 o 
   3   4  24       37.97       27.03      7.00 o 
   4   4  24       67.24       61.53     11.54 o 
   5   4  24      201.35      204.39     18.07 o 
   6   4  24        3.80        0.94     18.02 o 
   7   4  24        0.01       13.97     18.26 o 
   8   4  24        9.07       15.47     21.33 o 
   1   5  24       56.31       52.60      6.77 o 
   2   5  24      564.95      615.69     13.55 o 
   3   5  24       67.58       61.21      7.38 o 
   4   5  24      318.08      317.13     14.53 o 
   5   5  24       38.81       49.27     14.04 o 
   6   5  24      100.30      109.02     15.89 o 
   7   5  24       66.01       57.69     16.36 o 
   8   5  24      121.56      126.63     17.71 o 
   0   6  24     1204.30     1044.58     24.72 o 
   1   6  24       76.05       64.93      7.09 o 
   2   6  24      179.40      160.70     10.01 o 
   3   6  24       37.10       37.58      7.47 o 
   4   6  24       77.08       71.49      7.90 o 
   5   6  24       15.26       30.32     13.74 o 
   6   6  24       22.12       14.28     14.81 o 
   7   6  24       22.12       19.81     16.14 o 
   8   6  24        6.67       -6.49     17.87 o 
   1   7  24        4.06        4.14      7.90 o 
   2   7  24       52.41       79.34      9.10 o 
   3   7  24       97.09       90.07      7.53 o 
   4   7  24       77.18      110.48      8.26 o 
   5   7  24        1.28       -7.84     13.39 o 
   6   7  24        2.64        9.00     15.21 o 
   7   7  24        0.23       15.46     17.14 o 
   0   8  24      950.28     1022.33     25.43 o 
   1   8  24        7.98        9.94      8.19 o 
   2   8  24      526.40      536.36     15.92 o 
   3   8  24        8.48        4.79      8.77 o 
   4   8  24       84.42       74.91      8.41 o 
   5   8  24        4.31       -4.33     10.66 o 
   6   8  24       54.19       35.23     15.88 o 
   7   8  24       93.33      104.00     18.46 o 
   1   9  24        4.60        6.71      8.73 o 
   2   9  24      358.78      306.93     11.79 o 
   3   9  24       32.04       16.76      9.30 o 
   4   9  24        1.97       -4.98      9.93 o 
   5   9  24        4.87        0.38     10.80 o 
   6   9  24       17.73      -19.42     25.22 o 
   7   9  24        1.83        9.87     17.45 o 
   0  10  24      313.24      407.51     28.88 o 
   1  10  24        0.46        0.16      9.21 o 
   2  10  24       29.21       54.82     10.18 o 
   3  10  24       26.71       35.26     11.76 o 
   4  10  24       31.90       27.06     12.93 o 
   5  10  24       18.86       13.67     11.26 o 
   6  10  24        5.16       15.75     15.11 o 
   1  11  24       12.60        2.74      9.81 o 
   2  11  24       51.68       58.75     10.90 o 
   3  11  24        6.47       21.19     11.79 o 
   4  11  24      241.45      245.03     12.84 o 
   5  11  24        4.36        0.66     14.07 o 
   6  11  24       38.51       34.65     20.76 o 
   0  12  24        0.08       15.35     14.83 o 
   1  12  24       64.82       46.44     14.14 o 
   2  12  24       22.93       17.78     11.45 o 
   3  12  24        2.66       26.66     14.31 o 
   4  12  24        0.04        1.72     11.60 o 
   5  12  24       46.74       31.54     18.91 o 
   1  13  24       44.71       35.25     11.73 o 
   2  13  24        1.30       28.30     12.14 o 
   3  13  24       52.42       78.45     21.83 o 
   4  13  24      165.41      187.42     15.97 o 
   5  13  24        2.15       -3.42     15.78 o 
   0  14  24        8.46       -2.54     15.60 o 
   1  14  24       10.96        7.39     12.43 o 
   2  14  24       16.93        5.68     12.62 o 
   3  14  24       22.50       34.15     14.06 o 
   4  14  24        3.29       -9.23     14.66 o 
   1  15  24        9.74       -6.12     13.09 o 
   2  15  24        7.58       14.97     13.15 o 
   3  15  24        0.91      -14.48     14.48 o 
   0  16  24       63.65       97.69     23.32 o 
   1  16  24       13.56       15.77     13.58 o 
   1   1  25        4.23        5.04      5.45 o 
   2   1  25      130.88      131.50      7.10 o 
   3   1  25        4.43        7.07      7.21 o 
   4   1  25      281.19      332.27     18.52 o 
   5   1  25      433.40      448.80     26.83 o 
   6   1  25       67.57       59.78     25.06 o 
   7   1  25      172.71      193.18     21.19 o 
   8   1  25        5.09       26.26     21.20 o 
   0   2  25      244.01      250.44     10.49 o 
   1   2  25      398.25      376.62      8.04 o 
   2   2  25      423.40      410.18     10.15 o 
   3   2  25      151.23      130.94      8.26 o 
   4   2  25        5.88        0.38     11.08 o 
   5   2  25       57.72       83.62     16.91 o 
   6   2  25       65.39       48.05     27.41 o 
   7   2  25        2.45       15.31     19.20 o 
   8   2  25        1.31       -1.57     24.46 o 
   1   3  25       44.44       46.17      5.76 o 
   2   3  25        2.60        8.66      6.32 o 
   3   3  25       96.97      107.98      7.98 o 
   4   3  25       77.08       64.75     11.48 o 
   5   3  25       15.81        9.95     22.94 o 
   6   3  25       55.72       67.86     18.92 o 
   7   3  25        7.29       16.94     26.60 o 
   8   3  25       24.69        7.55     20.27 o 
   0   4  25      101.22      101.51     10.52 o 
   1   4  25     1346.24     1354.93     18.28 o 
   2   4  25      145.37      137.31      7.87 o 
   3   4  25      309.69      292.33     10.72 o 
   4   4  25      132.21      143.97     12.51 o 
   5   4  25      167.57      171.91     18.05 o 
   6   4  25      170.50      168.75     19.05 o 
   7   4  25       20.92       21.36     19.66 o 
   8   4  25      159.84      182.76     32.94 o 
   1   5  25      106.58      112.65      7.52 o 
   2   5  25        0.52        4.25      6.57 o 
   3   5  25       24.76       17.19      7.36 o 
   4   5  25        5.62       18.00      8.03 o 
   5   5  25      228.32      216.27     19.09 o 
   6   5  25        6.54       40.17     37.73 o 
   7   5  25       53.87       71.46     21.03 o 
   8   5  25        1.88       -4.06     20.30 o 
   0   6  25      346.78      441.92     16.83 o 
   1   6  25      156.07      191.85      8.46 o 
   2   6  25       42.41       18.35      8.81 o 
   3   6  25       81.61       80.62      7.92 o 
   4   6  25      152.48      128.49      8.71 o 
   5   6  25       51.86       52.71     14.02 o 
   6   6  25       44.39       53.06     16.99 o 
   7   6  25        2.12        4.73     15.93 o 
   1   7  25        7.06        7.03      8.19 o 
   2   7  25       20.67       19.30      9.17 o 
   3   7  25      103.56       92.59      9.13 o 
   4   7  25      132.17      136.61      8.68 o 
   5   7  25      533.51      537.68     16.54 o 
   6   7  25       30.82       28.99     16.00 o 
   7   7  25      115.87      132.29     18.05 o 
   0   8  25      100.88      118.52     13.96 o 
   1   8  25       70.25       59.83      8.96 o 
   2   8  25       53.64       90.75     14.04 o 
   3   8  25       54.78       43.12      9.33 o 
   4   8  25        0.33        8.74      8.88 o 
   5   8  25       24.76       17.45     19.73 o 
   6   8  25        4.55        1.88     15.47 o 
   7   8  25        2.58        2.21     16.62 o 
   1   9  25        7.26        7.09      8.89 o 
   2   9  25      132.35      140.27     10.92 o 
   3   9  25      117.41      124.99     10.14 o 
   4   9  25       47.23       47.85     10.37 o 
   5   9  25       52.27       57.91     15.92 o 
   6   9  25       26.78        6.24     16.90 o 
   0  10  25      120.60       81.02     14.34 o 
   1  10  25      103.95       97.95     10.26 o 
   2  10  25       15.83       23.99     10.44 o 
   3  10  25      187.15      176.88     13.39 o 
   4  10  25       77.06       80.77     11.12 o 
   5  10  25       20.74       26.68     14.70 o 
   6  10  25       43.78       32.38     15.84 o 
   1  11  25        5.91        1.37      9.96 o 
   2  11  25       42.70       43.10     10.93 o 
   3  11  25       77.27       91.58     15.29 o 
   4  11  25        4.23       19.57     11.20 o 
   5  11  25        7.35       28.09     15.38 o 
   6  11  25        1.79      -18.48     22.10 o 
   0  12  25       74.29       81.06     14.99 o 
   1  12  25       91.05      124.77     18.34 o 
   2  12  25       60.42       39.78     11.84 o 
   3  12  25       15.89       39.28     13.47 o 
   4  12  25       34.10       22.85     11.76 o 
   5  12  25        2.87       11.84     15.27 o 
   1  13  25        4.35        1.75     12.24 o 
   2  13  25        0.46        6.26     12.01 o 
   3  13  25        1.43        5.56     13.55 o 
   4  13  25        0.22        6.37     11.72 o 
   0  14  25       58.00       74.30     17.01 o 
   1  14  25       97.76      107.05     13.05 o 
   2  14  25        6.18       17.35     12.59 o 
   3  14  25        0.43      -12.70     14.18 o 
   1  15  25       12.51       -5.48     13.59 o 
   2  15  25       20.27       14.45     13.35 o 
   0   0  26       89.87       60.70     10.11 o 
   1   0  26      704.45      732.93     17.23 o 
   2   0  26       23.27       25.20      9.68 o 
   3   0  26      841.16      870.38     21.62 o 
   4   0  26      755.26      776.97     38.21 o 
   5   0  26      207.14      211.30     27.67 o 
   6   0  26       83.68       93.08     26.02 o 
   7   0  26       99.57       87.80     28.00 o 
   8   0  26        7.33       -2.18     30.96 o 
   1   1  26       19.43        9.71      5.44 o 
   2   1  26       35.10       46.79      7.18 o 
   3   1  26      278.09      283.91      9.53 o 
   4   1  26        0.04       13.97     14.73 o 
   5   1  26       40.87       71.16     17.86 o 
   6   1  26       12.62       16.69     18.04 o 
   7   1  26       30.54       47.34     20.59 o 
   8   1  26        0.35        7.68     20.14 o 
   0   2  26       11.67       23.83      9.03 o 
   1   2  26      386.24      431.53     10.34 o 
   2   2  26      116.35      112.09      7.41 o 
   3   2  26       41.25       39.58      7.57 o 
   4   2  26      141.63      178.43     17.30 o 
   5   2  26       19.46       31.07     16.59 o 
   6   2  26       37.78       61.28     17.95 o 
   7   2  26       21.43       -6.50     20.35 o 
   8   2  26        3.39       13.26     20.93 o 
   1   3  26      247.21      252.45      9.30 o 
   2   3  26        8.01        3.47      6.76 o 
   3   3  26      318.69      308.06     10.26 o 
   4   3  26       25.61       10.28     13.51 o 
   5   3  26      352.23      378.90     21.36 o 
   6   3  26       71.28       63.73     22.36 o 
   7   3  26       17.97       24.22     20.55 o 
   8   3  26       29.85       39.57     21.06 o 
   0   4  26        3.55        1.86      9.21 o 
   1   4  26       97.00      117.73      7.32 o 
   2   4  26       14.96       -0.57      6.71 o 
   3   4  26       26.79       12.41      7.85 o 
   4   4  26        8.49        8.60     11.75 o 
   5   4  26        5.50      -16.34     16.34 o 
   6   4  26        8.50       11.99     18.11 o 
   7   4  26        0.47      -14.38     20.47 o 
   1   5  26      241.05      239.79      9.75 o 
   2   5  26        3.76        0.96      7.76 o 
   3   5  26      232.26      228.05      9.08 o 
   4   5  26       29.72       18.19      8.56 o 
   5   5  26      198.86      209.58     19.97 o 
   6   5  26       39.79       58.00     19.46 o 
   7   5  26       25.33       51.00     19.93 o 
   0   6  26      104.44      113.34     14.60 o 
   1   6  26       64.96       64.46      7.78 o 
   2   6  26       27.09       13.87     11.75 o 
   3   6  26        7.22        6.69      9.59 o 
   4   6  26      279.73      272.56     19.57 o 
   5   6  26       34.37       28.37     22.18 o 
   6   6  26       16.36       48.07     34.32 o 
   7   6  26       10.44       36.40     20.26 o 
   1   7  26        1.03        8.48      8.67 o 
   2   7  26       63.07       73.61      9.82 o 
   3   7  26       10.33       13.50      8.93 o 
   4   7  26       32.70       27.45      8.68 o 
   5   7  26       74.01       69.14     15.63 o 
   6   7  26        0.10       17.60     16.13 o 
   7   7  26        5.62        7.03     17.20 o 
   0   8  26        9.47        4.47     12.69 o 
   1   8  26      362.34      409.55     12.23 o 
   2   8  26      125.04      107.99     10.34 o 
   3   8  26        6.77        9.60     10.59 o 
   4   8  26       30.74       56.29      9.89 o 
   5   8  26        4.46      -11.29     11.29 o 
   6   8  26       36.18       35.62     19.71 o 
   1   9  26       16.54       10.61      9.49 o 
   2   9  26       34.79       27.52     10.33 o 
   3   9  26       52.39       35.05      9.98 o 
   4   9  26        5.59       14.57     10.36 o 
   5   9  26        1.31        0.16     13.88 o 
   6   9  26        5.35      -13.54     16.36 o 
   0  10  26        1.13       20.98     13.98 o 
   1  10  26       98.02      144.42     10.85 o 
   2  10  26       67.90       72.51     11.09 o 
   3  10  26       41.79       37.88     10.82 o 
   4  10  26       11.98       24.80     11.78 o 
   5  10  26        0.22       -1.62     20.73 o 
   6  10  26       34.04       28.89     21.66 o 
   1  11  26       25.18       30.83     11.39 o 
   2  11  26        2.02        4.20     11.14 o 
   3  11  26       50.66       67.79     13.05 o 
   4  11  26        1.70        8.07     11.52 o 
   5  11  26      203.44      193.93     16.98 o 
   0  12  26        0.77       -6.02     20.10 o 
   1  12  26      112.56       94.09     12.60 o 
   2  12  26        0.19       -5.65     11.86 o 
   3  12  26        0.10        2.61     13.38 o 
   4  12  26        5.91        6.70     11.76 o 
   5  12  26       20.24       28.23     15.75 o 
   1  13  26        6.61       13.96     12.52 o 
   2  13  26        0.02        5.12     12.47 o 
   3  13  26       18.07       41.99     13.77 o 
   4  13  26       10.77       13.47     17.89 o 
   0  14  26        1.79       -6.22     28.56 o 
   1  14  26       39.21       29.64     13.02 o 
   2  14  26       29.89       -4.89     12.95 o 
   3  14  26       28.43        8.45     14.31 o 
   1  15  26        1.81       -1.89     13.23 o 
   1   1  27       34.22       23.03      6.13 o 
   2   1  27      518.54      543.24     16.51 o 
   3   1  27      127.88      123.65      8.49 o 
   4   1  27       76.71       63.68     15.32 o 
   5   1  27        5.37        8.46     17.45 o 
   6   1  27      113.93      158.64     37.76 o 
   7   1  27       80.99       86.24     21.47 o 
   0   2  27      152.37      135.71     10.16 o 
   1   2  27        5.20        2.09      5.77 o 
   2   2  27      704.29      676.23     12.67 o 
   3   2  27      310.41      311.10     10.32 o 
   4   2  27       34.67       59.52     15.67 o 
   5   2  27       83.99       81.45     18.36 o 
   6   2  27        3.94       -0.03     18.50 o 
   7   2  27       38.63       18.74     19.86 o 
   1   3  27       32.59       34.41      6.35 o 
   2   3  27        1.37       -5.57      7.28 o 
   3   3  27       14.59       20.35      8.22 o 
   4   3  27       70.09       87.21     12.40 o 
   5   3  27       29.14       33.45     17.93 o 
   6   3  27       31.65       57.84     19.10 o 
   7   3  27       26.60       13.06     19.73 o 
   0   4  27      375.32      397.75     13.59 o 
   1   4  27        3.63       10.96      6.99 o 
   2   4  27      345.20      340.74     15.76 o 
   3   4  27        4.05       -1.49      8.08 o 
   4   4  27        8.24       16.43     12.37 o 
   5   4  27       66.76       71.46     19.52 o 
   6   4  27       22.15       -9.03     18.88 o 
   7   4  27       53.86       51.34     29.59 o 
   1   5  27       24.99       25.40      7.78 o 
   2   5  27      130.10      102.23      8.73 o 
   3   5  27       80.23       67.63      8.32 o 
   4   5  27       18.29       24.99     12.72 o 
   5   5  27        0.33       19.05     17.45 o 
   6   5  27        1.69        4.27     25.46 o 
   7   5  27        0.28       20.38     20.77 o 
   0   6  27      275.45      284.63     14.83 o 
   1   6  27       39.68       61.68      8.11 o 
   2   6  27        7.65       -8.32      8.32 o 
   3   6  27        3.78        9.38      9.04 o 
   4   6  27       49.90       65.86      9.38 o 
   5   6  27       12.66       35.58     17.62 o 
   6   6  27       20.32       30.18     52.32 o 
   7   6  27       22.05       19.05     19.75 o 
   1   7  27       96.87      119.99      9.44 o 
   2   7  27       33.21       47.78     12.60 o 
   3   7  27      182.95      155.26     10.30 o 
   4   7  27      193.77      158.99     10.50 o 
   5   7  27        9.65       24.35     18.96 o 
   6   7  27       87.33      101.62     20.44 o 
   0   8  27      129.14       75.11     13.41 o 
   1   8  27        3.02       16.28      9.56 o 
   2   8  27       16.10       30.04     10.23 o 
   3   8  27       11.46       19.56      9.89 o 
   4   8  27        3.48       -0.65      9.97 o 
   5   8  27        0.12       16.46     18.48 o 
   6   8  27       13.98      -10.89     16.99 o 
   1   9  27       64.92       54.19      9.89 o 
   2   9  27        7.37        5.75     10.43 o 
   3   9  27      104.36      111.20     10.62 o 
   4   9  27       28.25       37.76     13.27 o 
   5   9  27        4.26      -12.31     13.95 o 
   6   9  27       83.19       54.50     17.79 o 
   0  10  27      144.10       91.19     15.45 o 
   1  10  27        6.95       14.99     11.58 o 
   2  10  27        4.31       -1.94     10.98 o 
   3  10  27        1.50        6.44     10.32 o 
   4  10  27       14.89       23.36     14.95 o 
   5  10  27       40.73       58.69     15.35 o 
   1  11  27        8.21        4.24     11.83 o 
   2  11  27       37.05       56.15     12.12 o 
   3  11  27       15.63       18.13     10.76 o 
   4  11  27        0.95        5.73     11.08 o 
   5  11  27       45.71       67.34     16.04 o 
   0  12  27      145.34      169.91     19.34 o 
   1  12  27        2.81        0.76     12.19 o 
   2  12  27       97.32      104.60     13.72 o 
   3  12  27        8.31        4.82     11.12 o 
   4  12  27       18.87       23.54     17.69 o 
   1  13  27        0.32       -6.81     12.82 o 
   2  13  27       27.54       18.33     12.63 o 
   3  13  27        3.07        5.51     13.91 o 
   0  14  27       10.20       15.86     23.58 o 
   1  14  27       40.83       40.04     13.67 o 
   2  14  27       90.33      119.93     13.86 o 
   0   0  28      258.98      276.60     16.87 o 
   1   0  28       91.35       92.58     10.19 o 
   2   0  28       32.94       35.31     10.74 o 
   3   0  28       11.61       17.98     10.65 o 
   4   0  28        2.63        6.10     21.03 o 
   5   0  28        4.22      -25.31     25.31 o 
   6   0  28       80.68       94.60     26.89 o 
   7   0  28        0.86        2.36     29.50 o 
   1   1  28       20.75       21.87      6.34 o 
   2   1  28        8.83        9.52      7.45 o 
   3   1  28       32.82       37.38      8.30 o 
   4   1  28       21.19       25.35     16.31 o 
   5   1  28       89.79       96.93     18.15 o 
   6   1  28       11.42        2.78     19.77 o 
   7   1  28        8.47       15.73     20.55 o 
   0   2  28      320.71      303.77     12.36 o 
   1   2  28        6.26       -3.01      7.75 o 
   2   2  28       99.11      103.35      7.51 o 
   3   2  28      127.93      139.63      9.17 o 
   4   2  28        2.72       -6.14     16.24 o 
   5   2  28       62.55       52.40     17.77 o 
   6   2  28       33.91       39.04     19.00 o 
   7   2  28       13.45       15.57     21.23 o 
   1   3  28        0.70       -5.37      6.56 o 
   2   3  28        4.22        4.91      8.38 o 
   3   3  28        1.37        8.69      8.51 o 
   4   3  28      399.76      411.14     17.52 o 
   5   3  28       93.44       72.81     18.05 o 
   6   3  28       54.10       47.10     19.03 o 
   7   3  28       45.64       59.93     22.16 o 
   0   4  28       15.71       -1.27     10.10 o 
   1   4  28        6.41       -0.75      7.11 o 
   2   4  28        0.51       -1.61      8.01 o 
   3   4  28        2.95        4.27      8.33 o 
   4   4  28        3.93       25.14     12.89 o 
   5   4  28       26.28       15.99     17.68 o 
   6   4  28        3.14       25.32     19.75 o 
   7   4  28        2.46       -7.16     19.59 o 
   1   5  28       33.54       23.26      8.08 o 
   2   5  28       67.82       79.74      8.65 o 
   3   5  28       29.43       41.54      9.63 o 
   4   5  28       81.59      110.80     20.37 o 
   5   5  28        6.78        7.87     18.07 o 
   6   5  28       66.53       86.50     28.89 o 
   7   5  28      127.66      152.24     22.12 o 
   0   6  28      201.09      184.76     16.03 o 
   1   6  28      303.10      270.12      9.81 o 
   2   6  28       83.44       72.84      8.92 o 
   3   6  28      172.93      156.13     10.22 o 
   4   6  28       17.05       16.03     10.10 o 
   5   6  28       58.20       72.76     18.79 o 
   6   6  28       12.35       27.77     19.40 o 
   1   7  28        0.24        3.48      8.99 o 
   2   7  28      107.11      137.80     12.04 o 
   3   7  28        0.49       -3.02      9.46 o 
   4   7  28        6.19       20.77     17.59 o 
   5   7  28        5.11       15.27     19.12 o 
   6   7  28        1.85      -19.69     35.80 o 
   0   8  28       77.42       89.84     14.22 o 
   1   8  28      289.75      301.71     17.24 o 
   2   8  28      243.32      270.21     17.47 o 
   3   8  28       97.16       85.93     10.34 o 
   4   8  28        4.60        0.92      9.89 o 
   5   8  28      104.53       80.23     16.81 o 
   6   8  28       61.52       58.44     39.93 o 
   1   9  28       61.35       58.58     11.25 o 
   2   9  28        3.29       12.57     10.92 o 
   3   9  28        1.98       -4.19     10.09 o 
   4   9  28       20.51       11.32     10.40 o 
   5   9  28       13.48       10.94     16.76 o 
   0  10  28       72.03       99.07     16.29 o 
   1  10  28        0.44        2.51     11.28 o 
   2  10  28       10.50       -0.48     12.16 o 
   3  10  28       28.69       36.82     10.77 o 
   4  10  28        1.42       -7.13     26.31 o 
   5  10  28        1.08       -0.60     15.44 o 
   1  11  28        0.27        1.76     16.57 o 
   2  11  28       32.41       17.85     11.87 o 
   3  11  28       11.07        2.68     10.77 o 
   4  11  28        6.49       24.24     17.44 o 
   0  12  28       70.76      107.06     17.49 o 
   1  12  28       28.55       21.18     12.49 o 
   2  12  28        2.71      -10.14     12.35 o 
   3  12  28        1.65        3.19     11.08 o 
   1  13  28       41.50       26.67     13.15 o 
   2  13  28       39.35       47.03     13.03 o 
   0  14  28        4.85      -11.08     17.52 o 
   1   1  29        1.02       -2.05      7.09 o 
   2   1  29      134.45      145.19      8.72 o 
   3   1  29      206.35      208.80      9.74 o 
   4   1  29       19.82        3.72     16.68 o 
   5   1  29      203.68      179.37     19.14 o 
   6   1  29        0.58       -2.20     30.60 o 
   7   1  29       38.44       31.12     21.64 o 
   0   2  29       23.41       36.84     10.60 o 
   1   2  29       69.09       62.63      7.46 o 
   2   2  29       18.41       15.57      7.40 o 
   3   2  29       58.12       69.68      9.64 o 
   4   2  29       81.63       94.35     17.65 o 
   5   2  29       11.96       28.96     18.45 o 
   6   2  29       40.81       65.59     34.42 o 
   7   2  29        0.46       -5.82     20.37 o 
   1   3  29       28.93       38.47      7.09 o 
   2   3  29        7.21        9.92      8.69 o 
   3   3  29       85.13       81.81      9.26 o 
   4   3  29        0.24        0.70     12.72 o 
   5   3  29       32.62       65.50     19.03 o 
   6   3  29        1.01       -4.08     28.90 o 
   0   4  29       37.81       25.19     10.65 o 
   1   4  29      158.20      169.86      7.83 o 
   2   4  29       28.10       20.35      9.08 o 
   3   4  29       56.21       61.49     10.05 o 
   4   4  29      211.72      226.59     14.97 o 
   5   4  29        7.31        7.09     18.79 o 
   6   4  29       64.31       79.85     20.08 o 
   1   5  29       18.75       20.45      8.21 o 
   2   5  29       16.27       -4.50      8.85 o 
   3   5  29       23.28       29.64      9.92 o 
   4   5  29        3.63        8.89     16.30 o 
   5   5  29       23.22       21.34     18.14 o 
   6   5  29        2.42       33.10     53.62 o 
   0   6  29       52.31       43.65     13.17 o 
   1   6  29       32.14       53.07      8.81 o 
   2   6  29        1.37       -8.48      8.97 o 
   3   6  29       78.04       77.04     10.61 o 
   4   6  29       28.49       33.95     17.44 o 
   5   6  29        0.22       18.24     27.62 o 
   6   6  29       28.78       41.22     19.83 o 
   1   7  29       31.07       25.84     10.66 o 
   2   7  29       18.88       21.49      9.29 o 
   3   7  29       43.10       36.38     10.13 o 
   4   7  29        0.98       -1.77     17.87 o 
   5   7  29       30.11       66.92     26.75 o 
   6   7  29       17.77       53.56     22.30 o 
   0   8  29        0.68       -8.84     14.19 o 
   1   8  29       64.17       72.83     11.23 o 
   2   8  29        2.61       13.42     10.99 o 
   3   8  29        9.86        9.37     10.32 o 
   4   8  29       23.14        5.77     18.58 o 
   5   8  29       10.80        4.14     26.97 o 
   1   9  29       39.29       31.74     11.43 o 
   2   9  29        0.45       -2.59     11.31 o 
   3   9  29       62.98       67.16     10.99 o 
   4   9  29        6.02       -4.02     16.50 o 
   5   9  29       40.96       45.97     38.70 o 
   0  10  29       58.67       63.52     16.37 o 
   1  10  29       15.40        8.54     11.73 o 
   2  10  29       11.98        9.88     15.21 o 
   3  10  29       17.60       12.61     10.92 o 
   4  10  29       30.59       44.14     17.33 o 
   1  11  29        0.45      -11.95     12.08 o 
   2  11  29        5.12       21.02     12.54 o 
   3  11  29        9.09       26.08     11.22 o 
   4  11  29        3.17        7.58     27.49 o 
   0  12  29        2.17        8.21     16.81 o 
   1  12  29       66.16       73.17     13.57 o 
   2  12  29        0.04       -0.49     12.91 o 
   3  12  29        7.02        3.45     11.34 o 
   1  13  29        1.04       20.85     13.13 o 
   0   0  30      412.37      412.81     20.41 o 
   1   0  30       83.74       90.46     11.05 o 
   2   0  30      426.59      416.14     25.38 o 
   3   0  30        8.43        0.52     11.34 o 
   4   0  30       49.55       55.38     22.95 o 
   5   0  30       28.03       52.46     27.31 o 
   6   0  30        6.85      -17.97     28.46 o 
   1   1  30       14.26       19.15      7.40 o 
   2   1  30        9.34        9.13      7.60 o 
   3   1  30      210.79      178.49      9.89 o 
   4   1  30       26.85       46.92     17.58 o 
   5   1  30       18.05       26.40     17.88 o 
   6   1  30       11.70        3.01     19.60 o 
   0   2  30      109.50       99.26     10.26 o 
   1   2  30        2.65       -7.41      7.41 o 
   2   2  30       93.22       96.46      8.72 o 
   3   2  30        0.39        4.88     10.11 o 
   4   2  30        6.64       12.04     16.84 o 
   5   2  30       34.91       22.96     19.32 o 
   6   2  30        0.76        8.60     20.14 o 
   1   3  30      176.18      163.29      8.53 o 
   2   3  30       36.68       35.01      9.34 o 
   3   3  30      132.80      123.97      9.80 o 
   4   3  30       75.06       72.82     14.15 o 
   5   3  30        4.61       28.15     18.49 o 
   6   3  30       55.46       51.45     44.67 o 
   0   4  30        1.48       -1.59     11.07 o 
   1   4  30        5.29       11.65      7.34 o 
   2   4  30       49.21       28.74      9.50 o 
   3   4  30        4.61        1.86     10.12 o 
   4   4  30        2.75       -1.67     13.65 o 
   5   4  30       15.63       29.28     19.49 o 
   6   4  30        0.57       14.02     36.90 o 
   1   5  30        0.95       -0.31      8.65 o 
   2   5  30        2.37        2.23     10.07 o 
   3   5  30      136.24      154.34     11.50 o 
   4   5  30       31.29       37.54     17.00 o 
   5   5  30       76.96       52.66     31.20 o 
   6   5  30       41.02       27.17     20.23 o 
   0   6  30       21.85        2.19     14.37 o 
   1   6  30       23.90       -3.71      9.44 o 
   2   6  30       14.24       19.30      9.29 o 
   3   6  30        2.07       -7.39     10.60 o 
   4   6  30        1.13       -9.96     17.29 o 
   5   6  30       54.29       17.26     26.31 o 
   1   7  30        0.07        7.58     10.95 o 
   2   7  30        0.06        6.52      9.58 o 
   3   7  30        9.96       11.53     10.93 o 
   4   7  30        6.87       31.79     18.93 o 
   5   7  30       34.76       39.63     27.55 o 
   0   8  30      182.11      200.88     15.72 o 
   1   8  30        1.04        2.08     11.06 o 
   2   8  30       13.96       20.75     10.11 o 
   3   8  30        1.49        0.99     10.43 o 
   4   8  30        5.76       -1.82     19.04 o 
   5   8  30       25.03       34.31     27.94 o 
   1   9  30       42.51       50.00     13.75 o 
   2   9  30        6.69        3.59     11.58 o 
   3   9  30       22.88        6.09     10.63 o 
   4   9  30        7.69       21.59     19.80 o 
   0  10  30        1.81        2.02     16.00 o 
   1  10  30       27.42       38.61     12.52 o 
   2  10  30       14.31       34.40     12.33 o 
   3  10  30       33.41       41.39     14.59 o 
   4  10  30       30.28       42.51     17.35 o 
   1  11  30       20.85       -0.54     12.89 o 
   2  11  30        0.55        9.16     12.54 o 
   3  11  30       38.70       36.76     11.55 o 
   0  12  30       54.20        5.68     17.30 o 
   1  12  30        6.70        8.03     15.45 o 
   2  12  30        3.29       -7.75     13.17 o 
   1   1  31        1.98        6.45      7.23 o 
   2   1  31        1.33       -5.06      8.57 o 
   3   1  31        0.74       12.16      9.17 o 
   4   1  31       89.10      122.83     18.66 o 
   5   1  31        1.22       16.65     19.06 o 
   6   1  31       54.64       57.42     21.35 o 
   0   2  31      103.54       78.97     11.72 o 
   1   2  31       54.07       57.72      7.98 o 
   2   2  31        1.01       -0.12      8.63 o 
   3   2  31       35.99       35.07      9.44 o 
   4   2  31        0.54        9.23     17.74 o 
   5   2  31       40.58       35.50     18.78 o 
   6   2  31       29.72       49.25     20.31 o 
   1   3  31        5.24        6.27      7.89 o 
   2   3  31        9.25       13.16      9.66 o 
   3   3  31       42.57       40.58     10.78 o 
   4   3  31        0.38        7.39     13.59 o 
   5   3  31        7.99       28.29     29.99 o 
   6   3  31        8.46       -4.41     20.51 o 
   0   4  31      209.58      231.23     13.28 o 
   1   4  31        8.09        6.65      8.65 o 
   2   4  31      203.36      186.13     10.79 o 
   3   4  31       24.23       34.78     10.58 o 
   4   4  31        0.39        0.46     17.39 o 
   5   4  31        1.42       22.06     18.60 o 
   1   5  31       20.05       -0.39      8.27 o 
   2   5  31        0.64        3.06      9.95 o 
   3   5  31       16.13       22.89     15.17 o 
   4   5  31       50.46       77.93     18.33 o 
   5   5  31        2.17      -22.44     37.27 o 
   0   6  31       98.10      110.22     14.93 o 
   1   6  31        0.50       -9.80      9.80 o 
   2   6  31      131.06      151.31     11.33 o 
   3   6  31        2.09       18.17     10.82 o 
   4   6  31        4.52        2.91     18.34 o 
   5   6  31        7.19      -20.56     28.89 o 
   1   7  31        2.20        8.27     11.21 o 
   2   7  31       63.01       56.68     10.21 o 
   3   7  31       12.63        5.28     11.31 o 
   4   7  31       69.35      105.67     21.38 o 
   5   7  31       14.60      -27.47     27.47 o 
   0   8  31        9.48        0.89     14.82 o 
   1   8  31        0.82        5.08     11.66 o 
   2   8  31       46.58       24.43     10.29 o 
   3   8  31        3.26        1.31     11.34 o 
   4   8  31        3.28       -4.25     19.60 o 
   1   9  31        2.03       -6.99     12.32 o 
   2   9  31        1.17       -0.37     10.67 o 
   3   9  31       28.14       35.21     13.74 o 
   4   9  31       38.21       41.89     20.64 o 
   0  10  31       44.93       39.64     17.15 o 
   1  10  31       10.24      -12.57     12.57 o 
   2  10  31       73.50       75.22     12.93 o 
   3  10  31        6.75       11.06     11.18 o 
   1  11  31        0.41      -12.90     13.28 o 
   2  11  31        5.16       10.86     13.21 o 
   0   0  32      119.60      129.70     17.11 o 
   1   0  32       15.95       18.41     11.67 o 
   2   0  32       16.53       22.13     12.68 o 
   3   0  32       45.00       69.05     15.26 o 
   4   0  32       74.03      108.94     26.44 o 
   5   0  32       13.59       43.29     28.01 o 
   1   1  32       19.41       11.12      8.21 o 
   2   1  32        5.54        1.00      8.99 o 
   3   1  32        0.43        4.89      9.51 o 
   4   1  32        0.21       -6.21     17.77 o 
   5   1  32        3.15      -12.00     19.49 o 
   0   2  32       87.86       91.10     11.99 o 
   1   2  32       16.48       13.45      8.14 o 
   2   2  32       21.73       16.58      9.11 o 
   3   2  32       56.18       63.18     10.94 o 
   4   2  32       19.21       11.25     18.05 o 
   5   2  32       19.66       32.44     20.07 o 
   1   3  32        1.48       -4.10      8.28 o 
   2   3  32       19.08       12.16      9.95 o 
   3   3  32       16.70       13.49     10.51 o 
   4   3  32       38.51       54.54     27.98 o 
   5   3  32       25.72       47.37     24.76 o 
   0   4  32        0.04       -5.10     11.78 o 
   1   4  32        6.21        5.37      9.51 o 
   2   4  32       10.36       21.42     10.12 o 
   3   4  32        0.02       -7.99     15.59 o 
   4   4  32       20.48       47.62     17.80 o 
   5   4  32        0.45       30.67     24.16 o 
   1   5  32        6.87        6.19      9.84 o 
   2   5  32        0.67      -10.38     10.38 o 
   3   5  32       42.73       52.15     11.45 o 
   4   5  32       32.30       35.82     27.84 o 
   5   5  32       53.15       25.65     29.88 o 
   0   6  32        1.29       -1.89     17.33 o 
   1   6  32        6.14        9.58      9.35 o 
   2   6  32        5.42        0.27     10.67 o 
   3   6  32       42.34       46.42     11.51 o 
   4   6  32       18.19        6.48     18.45 o 
   1   7  32        8.40       -3.57     11.50 o 
   2   7  32        6.76       -3.44     10.87 o 
   3   7  32       26.29       29.71     11.59 o 
   4   7  32       22.29       21.66     19.96 o 
   0   8  32        1.55       -0.77     15.51 o 
   1   8  32        8.65       17.85     11.84 o 
   2   8  32        2.63       14.18     10.62 o 
   3   8  32       27.03       19.07     11.92 o 
   4   8  32       12.66        6.12     19.72 o 
   1   9  32       11.25       16.53     12.80 o 
   2   9  32        0.09        2.06     10.89 o 
   3   9  32        9.86        9.33     12.07 o 
   0  10  32       29.01       40.63     17.59 o 
   1  10  32        7.32        1.68     13.01 o 
   2  10  32        4.91        3.86     11.24 o 
   1   1  33       21.23       31.76      8.31 o 
   2   1  33       25.89       31.41      9.79 o 
   3   1  33      126.00      125.81     11.61 o 
   4   1  33       37.41       35.56     20.37 o 
   5   1  33       25.30       43.77     20.39 o 
   0   2  33       17.21       12.05     11.75 o 
   1   2  33       40.04       32.47      8.39 o 
   2   2  33        0.59       -6.30     10.11 o 
   3   2  33       12.46        8.36     10.86 o 
   4   2  33        0.68       -0.13     17.67 o 
   5   2  33        2.69      -19.90     19.90 o 
   1   3  33        3.02        4.37      9.04 o 
   2   3  33       53.46       46.27     10.67 o 
   3   3  33       12.52       15.29     11.04 o 
   4   3  33        0.01      -22.47     27.47 o 
   5   3  33        3.44       -1.63     23.45 o 
   0   4  33       48.32       43.24     14.18 o 
   1   4  33       29.75       22.08      9.77 o 
   2   4  33       47.59       42.59     10.97 o 
   3   4  33        1.39       10.83     11.25 o 
   4   4  33       62.71       89.41     48.39 o 
   1   5  33        1.98       -0.66     10.27 o 
   2   5  33        3.46        3.12     10.81 o 
   3   5  33       46.36       40.98     12.11 o 
   4   5  33        1.77      -11.59     19.12 o 
   0   6  33        0.61      -14.73     14.73 o 
   1   6  33        3.77       22.13     11.22 o 
   2   6  33       35.64       27.78     11.08 o 
   3   6  33        0.21        9.50     11.46 o 
   4   6  33       44.67       37.16     19.38 o 
   1   7  33       20.97        0.43     12.33 o 
   2   7  33        0.00       14.95     11.40 o 
   3   7  33       44.39       34.04     11.82 o 
   0   8  33        1.91      -11.78     17.90 o 
   1   8  33        2.01        8.63     12.58 o 
   2   8  33       19.70       12.78     13.52 o 
   3   8  33       12.40       29.91     12.21 o 
   1   9  33        3.61        9.37     13.07 o 
   2   9  33        0.45        7.87     11.34 o 
   0   0  34       85.01       94.88     17.93 o 
   1   0  34       18.34       -0.86     12.09 o 
   2   0  34      231.23      197.07     15.28 o 
   3   0  34        9.60       21.81     19.84 o 
   4   0  34        0.48      -26.33     26.33 o 
   1   1  34        2.55       14.39      8.63 o 
   2   1  34       69.99       71.17      9.88 o 
   3   1  34        3.53        0.71     11.14 o 
   4   1  34        0.20      -18.89     18.89 o 
   0   2  34       16.29       -4.70     12.24 o 
   1   2  34        2.11        0.49      9.06 o 
   2   2  34        6.21       22.44     11.41 o 
   3   2  34        0.85       26.35     11.30 o 
   4   2  34        0.20      -27.77     27.77 o 
   1   3  34        4.84        7.10      9.92 o 
   2   3  34       41.07       47.87     11.02 o 
   3   3  34        0.99       24.78     11.20 o 
   4   3  34        8.35       13.38     29.12 o 
   0   4  34       30.39       28.45     12.75 o 
   1   4  34       32.44       26.63     10.30 o 
   2   4  34       16.59       12.75     11.07 o 
   3   4  34        2.06       13.32     11.40 o 
   4   4  34        1.86      -19.66     29.33 o 
   1   5  34       12.51        6.04     10.22 o 
   2   5  34        3.29       -1.53     10.98 o 
   3   5  34       18.62       19.57     11.96 o 
   0   6  34       25.59       25.53     16.15 o 
   1   6  34        8.78       -2.10     11.81 o 
   2   6  34       44.01       44.02     11.54 o 
   3   6  34        5.68       -0.24     11.71 o 
   1   7  34        1.95        2.43     11.95 o 
   2   7  34        2.86       -9.39     11.23 o 
   0   8  34       45.31       30.97     17.46 o 
   1   8  34        5.27       -3.65     12.60 o 
   2   8  34       23.33       -6.56     20.25 o 
   1   1  35        2.09        1.17      9.27 o 
   2   1  35        1.31        9.45      9.91 o 
   3   1  35        0.26       21.71     14.32 o 
   0   2  35        2.07       15.42     12.70 o 
   1   2  35       16.02       15.61      9.53 o 
   2   2  35        0.63       27.42     11.98 o 
   3   2  35       35.98       19.51     11.53 o 
   1   3  35        0.01        3.54      9.45 o 
   2   3  35       12.50       22.04     11.34 o 
   3   3  35        1.74       12.64     21.93 o 
   0   4  35        9.69       19.24     16.61 o 
   1   4  35        2.43       -3.05     11.58 o 
   2   4  35       15.68       12.84     11.39 o 
   3   4  35       28.64       16.31     12.75 o 
   1   5  35        9.03        8.97     10.54 o 
   2   5  35        5.06       13.64     11.69 o 
   0   6  35       33.07       17.48     31.67 o 
   1   6  35       21.33       24.59     11.98 o 
   2   6  35        2.03       -1.16     11.71 o 
   1   7  35        1.46      -12.25     12.25 o 
   0   0  36        3.56        6.31     18.77 o 
   1   0  36       21.99       34.82     14.46 o 
   2   0  36        4.13       20.52     14.27 o 
   3   0  36       10.94        7.67     20.59 o 
   1   1  36        5.96        7.49      9.76 o 
   2   1  36        0.73      -10.26     10.26 o 
   3   1  36        6.60       28.40     14.79 o 
   0   2  36        3.40      -10.34     13.33 o 
   1   2  36       24.88       40.97      9.97 o 
   2   2  36       14.50       16.73     11.07 o 
   1   3  36       10.75       17.13     10.53 o 
   2   3  36       16.34       23.48     12.55 o 
   0   4  36       17.22       21.04     13.78 o 
   1   4  36        0.13      -11.90     11.90 o 
   2   4  36        0.21        7.19     11.67 o 
   1   5  36       23.06       20.43     12.10 o 
   1   1  37       16.14       11.13      9.98 o 
   0   2  37       35.14       34.51     13.79 o 
   1   2  37       25.87       34.59     10.32 o 
                                                 
